# Supplementary material for: Defective mitochondria remodelling in B cells leads to an aged immune response
Source: Nat Commun. 2024 Mar 22;15:2569. doi: 10.1038/s41467-024-46763-1 (PMC10960012; doi:10.1038/s41467-024-46763-1)
Supplement: Supplementary file 4 — Supplementary Data 1 [file 41467_2024_46763_MOESM4_ESM.xlsx]

## Sheet: KOvsWT_deg
gene_id	log2FoldChange	pvalue	padj	STIM_KO_1	STIM_KO_2	STIM_KO_3	STIM_KO_4	STIM_WT_1	STIM_WT_2	STIM_WT_3	STIM_WT_4	KO	WT	gene_name	gene_chr	gene_start	gene_end	gene_strand	gene_length	gene_biotype	gene_description	tf_family	STIM_KO_1_count	STIM_KO_2_count	STIM_KO_3_count	STIM_KO_4_count	STIM_WT_1_count	STIM_WT_2_count	STIM_WT_3_count	STIM_WT_4_count	STIM_KO_1_fpkm	STIM_KO_2_fpkm	STIM_KO_3_fpkm	STIM_KO_4_fpkm	STIM_WT_1_fpkm	STIM_WT_2_fpkm	STIM_WT_3_fpkm	STIM_WT_4_fpkm
ENSMUSG00000064341	-4.18372	3.42159e-99	5.22374e-95	2644	1615.74	2681.54	1604.24	36997.9	29829.7	43964.2	44568.3	2136.38	38840	mt-Nd1	MT	2751	3707	+	957	protein_coding	mitochondrially encoded NADH dehydrogenase 1 [Source:MGI Symbol;Acc:MGI:101787]	-	2498	1664	5610	1520	33479	29057	37443	31623	126.659	77.401	128.457	76.8504	1772.36	1428.97	2106.08	2135.02
ENSMUSG00000064351	-3.66278	1.11617e-90	8.52026e-87	8926.94	5689.07	8845.72	5724.62	90349.2	73094.3	98822.3	107423	7296.59	92422.2	mt-Co1	MT	5328	6872	+	1545	protein_coding	mitochondrially encoded cytochrome c oxidase I [Source:MGI Symbol;Acc:MGI:102504]	-	8434	5859	18506	5424	81756	71201	84164	76221	264.888	168.811	262.478	169.866	2680.92	2168.92	2932.34	3187.55
ENSMUSG00000064337	-3.42614	1.29031e-75	6.56638e-72	1261.67	818.55	1388.09	893.944	11519.6	9020.65	12720.9	13675	1090.56	11734.1	mt-Rnr1	MT	70	1024	+	955	Mt_rRNA	mitochondrially encoded 12S rRNA [Source:MGI Symbol;Acc:MGI:102493]	-	1192	843	2904	847	10424	8787	10834	9703	60.5661	39.2943	66.6349	42.9136	552.998	433.034	610.663	656.467
ENSMUSG00000029752	1.80701	1.20017e-59	4.58075e-56	3828.4	3013	3807.68	3792.14	986.861	1079.97	996.865	1064.07	3610.31	1031.94	Asns	6	7675169	7693254	-	2735	protein_coding	asparagine synthetase [Source:MGI Symbol;Acc:MGI:1350929]	-	3617	3103	7966	3593	893	1052	849	755	64.1723	50.5044	63.8251	63.5645	16.5419	18.1027	16.7096	17.8361
ENSMUSG00000064360	-4.41861	1.11506e-57	3.40473e-54	8.46757	9.70996	12.9058	11.6097	275.172	204.292	203.13	257.913	10.6732	235.127	mt-Nd3	MT	9459	9806	+	348	protein_coding	mitochondrially encoded NADH dehydrogenase 3 [Source:MGI Symbol;Acc:MGI:102499]	-	8	10	27	11	249	199	173	183	1.11549	1.27916	1.70017	1.52942	36.2504	26.9128	26.7598	33.9768
ENSMUSG00000064358	-4.32683	4.78376e-55	1.21723e-51	49.747	34.9559	51.6231	23.2193	944.867	469.152	1063.79	765.284	39.8863	810.774	mt-Co3	MT	8607	9390	+	784	protein_coding	mitochondrially encoded cytochrome c oxidase III [Source:MGI Symbol;Acc:MGI:102502]	-	47	36	108	22	855	457	906	543	2.90896	2.04405	3.01867	1.35775	55.2513	27.4337	62.2054	44.7501
ENSMUSG00000064370	-2.83079	7.3388e-53	1.60059e-49	3976.58	3119.81	5147.97	2644.89	24586.4	23646.5	28401.8	29342.9	3722.32	26494.4	mt-Cytb	MT	14145	15288	+	1144	protein_coding	mitochondrially encoded cytochrome b [Source:MGI Symbol;Acc:MGI:102501]	-	3757	3213	10770	2506	22248	23034	24189	20820	159.357	125.023	206.299	105.991	985.275	947.607	1138.17	1175.89
ENSMUSG00000064354	-3.30475	2.32943e-52	4.44542e-49	49.747	46.6078	57.837	29.5519	444.253	357.254	548.334	497.505	45.9359	461.837	mt-Co2	MT	7013	7696	+	684	protein_coding	mitochondrially encoded cytochrome c oxidase II [Source:MGI Symbol;Acc:MGI:102503]	-	47	48	121	28	402	348	467	353	3.33425	3.12385	3.87648	1.98069	29.7757	23.9446	36.7517	33.3449
ENSMUSG00000064339	-3.02414	6.01748e-50	1.02076e-46	1988.82	1352.6	2522.84	1579.97	14947.7	10687.8	17073.5	17889	1861.06	15149.5	mt-Rnr2	MT	1094	2675	+	1582	Mt_rRNA	mitochondrially encoded 16S rRNA [Source:MGI Symbol;Acc:MGI:102492]	-	1879	1393	5278	1497	13526	10411	14541	12693	57.6337	39.1967	73.1091	45.7857	433.167	309.721	494.771	518.404
ENSMUSG00000064357	-3.54955	4.5096e-48	6.88481e-45	21.1689	15.5359	24.3776	13.7205	190.079	220.717	246.574	248.048	18.7007	226.354	mt-Atp6	MT	7927	8607	+	681	protein_coding	mitochondrially encoded ATP synthase 6 [Source:MGI Symbol;Acc:MGI:99927]	-	20	16	51	13	172	215	210	176	1.42508	1.04587	1.64109	0.923657	12.796	14.8585	16.5992	16.6984
ENSMUSG00000101111	-3.72582	5.28225e-47	7.33129e-44	42.3379	24.2749	47.7992	18.9976	397.839	365.466	524.851	521.464	33.3524	452.405	Gm28437	1	24652270	24653052	-	783	unprocessed_pseudogene	predicted gene 28437 [Source:MGI Symbol;Acc:MGI:5579143]	-	40	25	100	18	360	356	447	370	2.47888	1.42129	2.79864	1.11231	23.2934	21.398	30.73	30.5316
ENSMUSG00000064340	-6.00548	5.82736e-38	7.41385e-35	2.11689	2.91299	1.43398	6.33254	134.823	156.042	206.653	245.229	3.1991	185.687	mt-Tl1	MT	2676	2750	+	75	Mt_tRNA	mitochondrially encoded tRNA leucine 1 [Source:MGI Symbol;Acc:MGI:102482]	-	2	3	3	6	122	152	176	174	1.29397	1.78059	0.876533	3.87083	82.4121	95.3822	126.319	149.899
ENSMUSG00000064363	-2.65942	1.86877e-36	2.19465e-33	1838.52	1513.78	2716.91	1219.01	10789.2	9606.84	13020.3	12670.2	1822.06	11521.6	mt-Nd4	MT	10167	11544	+	1378	protein_coding	mitochondrially encoded NADH dehydrogenase 4 [Source:MGI Symbol;Acc:MGI:102498]	-	1737	1559	5684	1155	9763	9358	11089	8990	61.1656	50.3619	90.3885	40.5553	358.944	319.609	433.171	421.522
ENSMUSG00000102070	-3.35365	1.62041e-34	1.76706e-31	43.3963	28.1589	35.8494	27.441	280.697	222.77	490.8	388.984	33.7114	345.813	Gm28661	1	24653966	24654646	-	681	unprocessed_pseudogene	predicted gene 28661 [Source:MGI Symbol;Acc:MGI:5579367]	-	41	29	75	26	254	217	418	276	2.92141	1.89564	2.41336	1.84731	18.8964	14.9968	33.0404	26.1862
ENSMUSG00000100862	-2.96923	3.78879e-34	3.85623e-31	23.2858	26.2169	42.5413	23.2193	218.811	202.238	268.883	246.638	28.8158	234.143	Gm10925	1	24653055	24653732	-	678	unprocessed_pseudogene	predicted gene 10925 [Source:MGI Symbol;Acc:MGI:3809095]	-	22	27	89	22	198	197	229	175	1.57452	1.77272	2.87653	1.57003	14.7954	13.6748	18.1812	16.677
ENSMUSG00000064348	-5.36126	5.38709e-31	5.1403e-28	33.8703	24.2749	24.8556	10.5542	590.128	582.077	1317.41	1364.26	23.3888	963.47	mt-Tn	MT	5089	5159	-	71	Mt_tRNA	mitochondrially encoded tRNA asparagine [Source:MGI Symbol;Acc:MGI:102479]	-	32	25	52	10	534	567	1122	968	21.87	15.6742	16.0492	6.81485	381.044	375.846	850.65	880.901
ENSMUSG00000064349	-5.36435	7.70955e-31	6.92363e-28	23.2858	15.5359	25.3336	9.49882	480.722	464.019	1230.52	897.764	18.4135	768.257	mt-Tc	MT	5192	5257	-	66	Mt_tRNA	mitochondrially encoded tRNA cysteine [Source:MGI Symbol;Acc:MGI:102490]	-	22	16	53	9	435	452	1048	637	16.1747	10.7915	17.5971	6.59801	333.916	322.314	854.739	623.599
ENSMUSG00000031297	1.75713	1.1613e-29	9.84973e-27	400.093	320.429	360.406	336.68	110.511	112.925	96.2814	98.6554	354.402	104.593	Slc7a3	X	100122816	100129626	-	3784	protein_coding	solute carrier family 7 (cationic amino acid transporter
ENSMUSG00000030123	1.68376	1.99958e-29	1.60672e-26	1569.68	1395.32	1036.76	1551.47	427.677	401.397	440.311	458.043	1388.31	431.857	Plxnd1	6	115931772	115971966	-	7301	protein_coding	plexin D1 [Source:MGI Symbol;Acc:MGI:2154244]	-	1483	1437	2169	1470	387	391	375	325	9.85633	8.76152	6.51007	9.74203	2.68547	2.52046	2.76481	2.87615
ENSMUSG00000043505	-1.06611	1.26939e-27	9.68992e-25	1083.85	1143.83	963.632	995.265	2188.11	2063.45	2318.97	2187.33	1046.64	2189.47	Gimap5	6	48723131	48731144	+	4149	protein_coding	GTPase
ENSMUSG00000003923	-2.06872	1.84814e-26	1.3436e-23	568.386	488.411	721.29	555.153	2373.77	1600.46	2817.99	3013.22	583.31	2451.36	Tfam	10	71061294	71074110	-	4438	protein_coding	transcription factor A
ENSMUSG00000028763	2.01338	2.46829e-26	1.71288e-23	797.01	905.939	551.125	842.228	145.874	195.052	200.782	225.498	774.076	191.802	Hspg2	4	137196080	137297941	+	14739	protein_coding	perlecan (heparan sulfate proteoglycan 2) [Source:MGI Symbol;Acc:MGI:96257]	-	753	933	1153	798	132	190	171	160	2.47904	2.81785	1.71423	2.61969	0.453731	0.606695	0.624517	0.701394
ENSMUSG00000030785	3.02506	1.84911e-25	1.22741e-22	305.891	257.314	139.574	226.916	24.3124	34.9041	23.4833	31.006	232.424	28.4264	Cox6a2	7	127804607	127805559	-	680	protein_coding	cytochrome c oxidase subunit 6A2 [Source:MGI Symbol;Acc:MGI:104649]	-	289	265	292	215	22	34	20	22	20.6227	17.3477	9.40984	15.2983	1.6391	2.35318	1.58321	2.09037
ENSMUSG00000101249	-3.49244	3.01525e-23	1.91808e-20	10.5845	5.82598	10.0378	5.27712	79.5678	75.9677	102.152	111.34	7.93135	92.2568	Gm29216	1	24654787	24655278	-	492	unprocessed_pseudogene	predicted gene 29216 [Source:MGI Symbol;Acc:MGI:5579922]	-	10	6	21	5	72	74	87	79	0.98626	0.542864	0.935325	0.491722	7.41412	7.07867	9.51854	10.3746
ENSMUSG00000064367	-2.30552	4.797e-23	2.92943e-20	3412.43	2984.84	6453.37	2613.23	17735.9	17324.7	20240.2	21179.9	3865.97	19120.2	mt-Nd5	MT	11742	13565	+	1824	protein_coding	mitochondrially encoded NADH dehydrogenase 5 [Source:MGI Symbol;Acc:MGI:102496]	-	3224	3074	13501	2476	16049	16876	17238	15028	85.7683	75.0212	162.199	65.6811	445.775	435.441	508.719	532.337
ENSMUSG00000030643	-1.47013	8.80839e-23	5.17222e-20	313.3	332.081	421.111	289.186	952.603	829.485	915.848	1078.16	338.92	944.025	Rab30	7	92390811	92493743	+	9642	protein_coding	RAB30
ENSMUSG00000064345	-3.37862	1.97679e-21	1.11777e-18	1512.52	1130.24	2599.8	991.043	14786.3	13361.1	18334.6	18383.7	1558.4	16216.4	mt-Nd2	MT	3914	4951	+	1038	protein_coding	mitochondrially encoded NADH dehydrogenase 2 [Source:MGI Symbol;Acc:MGI:102500]	-	1429	1164	5439	939	13380	13015	15615	13044	66.8023	49.9184	114.823	43.7706	653.057	590.108	809.768	811.939
ENSMUSG00000003379	-1.41596	1.07579e-19	5.86573e-17	2385.74	2109.97	1395.74	1969.42	5010.56	5683.21	5463.38	4798.88	1965.22	5239.01	Cd79a	7	24596806	24601622	+	1457	protein_coding	CD79A antigen (immunoglobulin-associated alpha) [Source:MGI Symbol;Acc:MGI:101774]	-	2254	2173	2920	1866	4534	5536	4653	3405	75.0673	66.3904	43.9169	61.9679	157.657	178.822	171.905	150.997
ENSMUSG00000047867	-1.00429	3.17586e-19	1.67193e-16	2047.04	2044.92	1973.63	2296.6	3804.89	3877.43	4197.63	4893.31	2090.55	4193.32	Gimap6	6	48678516	48685159	-	3496	protein_coding	GTPase
ENSMUSG00000005364	-1.32587	3.35287e-19	1.70628e-16	1101.84	878.751	1364.19	1344.61	2701.99	2943.24	2879.05	3241.53	1172.35	2941.45	Il5ra	6	106687318	106725998	-	3575	protein_coding	interleukin 5 receptor
ENSMUSG00000064369	-4.51685	5.2267e-19	2.57406e-16	3.17534	1.94199	4.30193	2.11085	70.7269	87.2602	39.9216	84.5617	2.88253	70.6176	mt-Te	MT	14071	14139	-	69	Mt_tRNA	mitochondrially encoded tRNA glutamic acid [Source:MGI Symbol;Acc:MGI:102488]	-	3	2	9	2	64	85	34	60	2.10974	1.29029	2.85826	1.40248	46.9919	57.9769	26.5244	56.184
ENSMUSG00000045962	0.817533	8.6974e-18	4.14948e-15	7210.14	8041.79	8519.73	8898.28	4766.33	4431.79	4547.54	4794.65	8167.48	4635.08	Wnk1	6	119900930	120015633	-	22825	protein_coding	WNK lysine deficient protein kinase 1 [Source:MGI Symbol;Acc:MGI:2442092]	-	6812	8282	17824	8431	4313	4317	3873	3402	14.4817	16.1521	17.1121	17.8724	9.57328	8.90136	9.13383	9.63016
ENSMUSG00000036273	1.43002	1.93454e-17	8.94988e-15	1049.98	1264.24	1352.72	1747.78	490.668	430.142	499.019	591.932	1353.68	502.94	Lrrk2	15	91557378	91700323	+	11834	protein_coding	leucine-rich repeat kinase 2 [Source:MGI Symbol;Acc:MGI:1913975]	-	992	1302	2830	1656	444	419	425	420	4.06758	4.89761	5.24038	6.77085	1.90083	1.66635	1.93319	2.29313
ENSMUSG00000020444	-0.878074	2.28702e-17	1.00708e-14	1862.87	1877.91	1593.15	1577.86	3140.72	2958.64	3414.47	3183.75	1727.94	3174.39	Guk1	11	59074701	59083069	-	2002	protein_coding	guanylate kinase 1 [Source:MGI Symbol;Acc:MGI:95871]	-	1760	1934	3333	1495	2842	2882	2908	2259	42.6585	43.0029	36.4821	36.132	71.9204	67.7509	78.1891	72.9058
ENSMUSG00000026980	1.23715	2.30876e-17	1.00708e-14	2370.92	1765.27	2340.73	2749.38	869.72	988.607	960.466	1096.48	2306.57	978.819	Ly75	2	60122447	60213647	-	6905	protein_coding	lymphocyte antigen 75 [Source:MGI Symbol;Acc:MGI:106662]	-	2240	1818	4897	2605	787	963	818	778	15.7413	11.7202	15.5408	18.254	5.77435	6.56368	6.37684	7.27991
ENSMUSG00000065947	-4.47372	2.86306e-17	1.21417e-14	3.17534	1.94199	5.73591	0	61.8861	50.303	100.978	64.8307	2.71331	69.4994	mt-Nd4l	MT	9877	10173	+	297	protein_coding	mitochondrially encoded NADH dehydrogenase 4L [Source:MGI Symbol;Acc:MGI:102497]	-	3	2	12	0	56	49	86	46	0.490141	0.299763	0.885387	0	9.55265	7.7647	15.5868	10.0072
ENSMUSG00000028412	0.867001	1.03091e-16	4.25378e-14	1042.57	897.2	1019.08	946.715	516.085	570.785	534.244	520.055	976.391	535.292	Slc44a1	4	53440413	53622478	+	6945	protein_coding	solute carrier family 44
ENSMUSG00000064346	-5.03093	3.80146e-16	1.4792e-13	0	0.970996	4.77992	0	51.9401	52.3561	78.669	73.2868	1.43773	64.063	mt-Tw	MT	4950	5016	+	67	Mt_tRNA	mitochondrially encoded tRNA tryptophan [Source:MGI Symbol;Acc:MGI:102471]	-	0	1	10	0	47	51	67	52	0	0.664401	3.27065	0	35.5398	35.8245	53.829	50.1463
ENSMUSG00000032724	1.25114	3.80952e-16	1.4792e-13	295.307	301.009	323.601	368.343	125.982	125.244	152.641	138.117	322.065	135.496	Abtb2	2	103396655	103548768	+	6032	protein_coding	ankyrin repeat and BTB (POZ) domain containing 2 [Source:MGI Symbol;Acc:MGI:2139365]	-	279	310	677	349	114	122	130	98	2.2444	2.28773	2.45944	2.79949	0.957494	0.951883	1.16011	1.04972
ENSMUSG00000039264	-0.88783	3.87555e-16	1.4792e-13	2366.69	2267.28	2132.8	2069.69	3826.99	3655.69	4167.11	4703.04	2209.11	4088.21	Gimap3	6	48741398	48747785	-	2577	protein_coding	GTPase
ENSMUSG00000064366	-4.4345	7.99006e-16	2.97523e-13	3.17534	0.970996	1.43398	5.27712	41.9941	58.5157	43.444	71.8775	2.71436	53.9578	mt-Tl2	MT	11671	11741	+	71	Mt_tRNA	mitochondrially encoded tRNA leucine 2 [Source:MGI Symbol;Acc:MGI:102481]	-	3	1	3	5	38	57	37	51	2.05031	0.62697	0.925915	3.40742	27.1155	37.7834	28.0517	46.4111
ENSMUSG00000028478	-0.638552	8.55382e-16	3.10931e-13	7294.81	6877.56	6583.38	6909.86	10189.1	11037.9	11293.1	10540.6	6916.41	10765.2	Clta	4	44004452	44032846	+	1800	protein_coding	clathrin
ENSMUSG00000038393	-1.40265	3.4005e-15	1.20734e-12	528.165	293.241	380.482	496.049	1027.75	1089.21	1099.02	1267.02	424.484	1120.75	Txnip	3	96465273	96469199	+	3123	protein_coding	thioredoxin interacting protein [Source:MGI Symbol;Acc:MGI:1889549]	-	499	302	796	470	930	1061	936	899	7.75327	4.30467	5.58534	7.28183	15.087	15.9893	16.1332	18.5994
ENSMUSG00000025487	-0.679379	5.58857e-15	1.93911e-12	4988.46	4363.66	4419.04	4851.78	7323.55	7109.14	7527.56	7858.6	4655.73	7454.71	Psmd13	7	140461881	140478556	+	3377	protein_coding	proteasome (prosome
ENSMUSG00000049866	2.52002	6.84129e-15	2.32102e-12	582.146	207.793	212.228	456.999	53.0452	61.5955	78.669	60.6026	364.791	63.478	Arl4c	1	88600847	88629943	-	5492	protein_coding	ADP-ribosylation factor-like 4C [Source:MGI Symbol;Acc:MGI:2445172]	-	550	214	444	433	48	60	67	43	4.85947	1.73456	1.77158	3.8148	0.442795	0.514169	0.65669	0.505881
ENSMUSG00000031158	-0.697835	1.16178e-14	3.85583e-12	1577.09	1809.94	1533.88	1606.36	2597	2659.9	2735.8	2589	1631.81	2645.43	Timm17b	X	7765596	7774590	+	2557	protein_coding	translocase of inner mitochondrial membrane 17b [Source:MGI Symbol;Acc:MGI:1343176]	-	1490	1864	3209	1522	2350	2591	2330	1837	28.2756	32.4504	27.5009	28.8004	46.5618	47.6894	49.0503	46.4182
ENSMUSG00000000171	-0.921042	1.24016e-14	4.02842e-12	4061.26	3227.59	2928.18	3513.51	6163.19	6126.69	6951.05	6746.62	3432.63	6496.89	Sdhd	9	50507657	50515112	-	1231	protein_coding	succinate dehydrogenase complex
ENSMUSG00000025278	1.11126	2.81256e-14	8.94571e-12	1441.6	1514.75	1234.18	1776.28	568.026	695.002	715.066	783.605	1491.7	690.425	Flnb	14	14518185	14651816	-	9198	protein_coding	filamin
ENSMUSG00000020485	-0.902698	4.16549e-14	1.29224e-11	1995.17	1955.59	1996.09	1827.99	3493.25	2985.33	4153.02	3909.57	1943.71	3635.29	Supt4a	11	87628378	87634449	+	942	protein_coding	SPT4A
ENSMUSG00000018923	-0.820786	4.23212e-14	1.29224e-11	1944.37	1711.87	1565.9	1543.03	2934.06	2747.16	3140.89	3123.15	1691.29	2986.31	Med11	11	70342745	70344553	+	1046	protein_coding	mediator complex subunit 11 [Source:MGI Symbol;Acc:MGI:1913422]	-	1837	1763	3276	1462	2655	2676	2675	2216	85.2185	75.0284	68.631	67.6286	128.595	120.404	137.66	136.883
ENSMUSG00000018761	-0.622937	6.00861e-14	1.7782e-11	1378.1	1485.62	1332.16	1440.65	2107.44	2214.36	2189.81	2161.96	1409.13	2168.39	Mpdu1	11	69547523	69553468	-	2420	protein_coding	mannose-P-dolichol utilization defect 1 [Source:MGI Symbol;Acc:MGI:1346040]	-	1302	1530	2787	1365	1907	2157	1865	1534	26.1067	28.1437	25.2365	27.2918	39.9234	41.9488	41.4839	40.9562
ENSMUSG00000087452	-1.16926	6.05662e-14	1.7782e-11	104.786	115.549	120.932	97.099	266.331	229.956	254.793	241.001	109.591	248.02	Gm11998	11	11507407	11529462	+	3355	lncRNA	predicted gene 11998 [Source:MGI Symbol;Acc:MGI:3650897]	-	99	119	253	92	241	224	217	171	1.43186	1.57892	1.65248	1.32681	3.63929	3.14225	3.48164	3.29317
ENSMUSG00000042111	-0.82718	6.73824e-14	1.941e-11	2302.12	2481.87	1884.72	2444.36	3985.02	4224.42	4056.73	3887.02	2278.27	4038.3	Ccdc115	1	34475751	34478753	-	2543	protein_coding	coiled-coil domain containing 115 [Source:MGI Symbol;Acc:MGI:1916918]	-	2175	2556	3943	2316	3606	4115	3455	2758	41.502	44.7424	33.9773	44.0663	71.8409	76.1568	73.1337	70.0742
ENSMUSG00000006289	-0.796889	7.07143e-14	1.99925e-11	1276.49	1192.38	1006.65	1102.92	1882	1937.18	2027.78	2098.54	1144.61	1986.37	Osgep	14	51143935	51162350	-	4933	protein_coding	O-sialoglycoprotein endopeptidase [Source:MGI Symbol;Acc:MGI:1913496]	-	1206	1228	2106	1045	1703	1887	1727	1489	11.8629	11.0813	9.35525	10.2499	17.4902	18.003	18.8451	19.5027
ENSMUSG00000075701	-0.58073	9.44881e-14	2.62282e-11	1648	1539.03	1579.29	1610.58	2327.36	2386.82	2350.68	2472.02	1594.22	2384.22	Selenos	7	65729397	65739153	+	1477	protein_coding	selenoprotein S [Source:MGI Symbol;Acc:MGI:95994]	-	1557	1585	3304	1526	2106	2325	2002	1754	51.1522	47.7698	49.0194	49.9906	72.2387	74.0845	72.9625	76.729
ENSMUSG00000028184	2.48317	9.8129e-14	2.67524e-11	156.65	95.1576	75.5227	151.981	25.4175	24.6382	17.6125	16.9123	119.828	21.1451	Adgrl2	3	148521219	148696191	-	14198	protein_coding	adhesion G protein-coupled receptor L2 [Source:MGI Symbol;Acc:MGI:2139714]	-	148	98	158	144	23	24	15	12	0.505814	0.307258	0.243859	0.490738	0.0820716	0.0795553	0.0568696	0.054609
ENSMUSG00000039983	-0.737443	1.00636e-13	2.69545e-11	496.411	451.513	474.168	448.555	765.84	816.14	763.206	773.74	467.662	779.731	Ccdc32	2	118848260	118859874	-	2214	protein_coding	coiled-coil domain containing 32 [Source:MGI Symbol;Acc:MGI:2685477]	-	469	465	992	425	693	795	650	549	10.279	9.34933	9.81844	9.28808	15.858	16.8995	15.8034	16.0216
ENSMUSG00000020107	-0.852499	1.11521e-13	2.9355e-11	1480.77	1353.57	1200.24	1197.91	2267.68	2140.44	2627.78	2407.19	1308.12	2360.77	Anapc16	10	59823231	59838957	-	4890	protein_coding	anaphase promoting complex subunit 16 [Source:MGI Symbol;Acc:MGI:1289325]	-	1399	1394	2511	1135	2052	2085	2238	1708	13.8824	12.6899	11.2524	11.2306	21.2599	20.067	24.6358	22.5678
ENSMUSG00000033918	-0.65308	1.22733e-13	3.17588e-11	1820.53	1773.04	1705.95	1934.59	2724.09	2765.64	2832.08	3049.86	1808.53	2842.92	Parl	16	20098568	20121137	-	3894	protein_coding	presenilin associated
ENSMUSG00000038151	1.70898	1.26107e-13	3.20879e-11	295.307	245.662	233.738	253.302	47.5196	67.755	103.326	97.246	257.002	78.9618	Prdm1	10	44313173	44404497	-	5579	protein_coding	PR domain containing 1
ENSMUSG00000030879	-0.819761	1.3435e-13	3.31705e-11	2756.19	2512.94	2315.39	2295.55	4062.38	3925.68	4823.46	4625.53	2470.02	4359.26	Mrpl17	7	105452413	105460306	-	7605	protein_coding	mitochondrial ribosomal protein L17 [Source:MGI Symbol;Acc:MGI:1351608]	-	2604	2588	4844	2175	3676	3824	4108	3282	16.6149	15.1485	13.9577	13.838	24.4889	23.6648	29.0769	27.8836
ENSMUSG00000032479	0.815718	1.34707e-13	3.31705e-11	2367.74	2347.87	2215.97	2868.64	1409.01	1299.66	1417.22	1440.37	2450.06	1391.57	Map4	9	109760528	109913023	+	15143	protein_coding	microtubule-associated protein 4 [Source:MGI Symbol;Acc:MGI:97178]	-	2237	2418	4636	2718	1275	1266	1207	1022	7.16821	7.10803	6.70872	8.68465	4.2657	3.93466	4.29054	4.36063
ENSMUSG00000030298	-0.623655	1.3707e-13	3.32167e-11	4584.13	4066.53	4176.22	3994.78	6303.54	6325.85	6835.98	6452.06	4205.41	6479.36	Sec13	6	113705023	113717704	-	3184	protein_coding	SEC13 homolog
ENSMUSG00000020978	-0.679729	1.44011e-13	3.43535e-11	5904.01	6489.17	6916.07	6024.36	9703.95	9812.16	10980.8	10095.3	6333.4	10148	Klhdc2	12	69343455	69357461	+	5438	protein_coding	kelch domain containing 2 [Source:MGI Symbol;Acc:MGI:1916804]	-	5578	6683	14469	5708	8781	9558	9352	7163	49.7732	54.7063	58.3052	50.7878	81.8082	82.7204	92.5724	85.1071
ENSMUSG00000019943	0.774184	2.9131e-13	6.84221e-11	1476.53	1250.64	1432.06	1437.49	816.675	803.821	752.639	901.992	1399.18	818.782	Atp2b1	10	98750268	98862005	+	15218	protein_coding	ATPase
ENSMUSG00000031441	0.655843	3.47593e-13	8.04047e-11	2374.1	2493.52	2140.45	2413.75	1557.1	1444.41	1479.45	1495.33	2355.45	1494.07	Atp11a	8	12807014	12918728	+	11150	protein_coding	ATPase
ENSMUSG00000030091	0.742598	3.58254e-13	8.16339e-11	7173.09	6936.8	6202.43	8020.17	4431.48	4316.81	4091.96	4087.15	7083.12	4231.85	Nup210	6	90990050	91093811	-	10474	protein_coding	nucleoporin 210 [Source:MGI Symbol;Acc:MGI:1859555]	-	6777	7144	12976	7599	4010	4205	3485	2900	31.3965	30.3622	27.1479	35.1041	19.3965	18.8946	17.9104	17.8894
ENSMUSG00000032126	-0.624508	3.97226e-13	8.9183e-11	2163.46	2136.19	2117.98	1918.76	3123.04	3068.48	3294.7	3371.19	2084.1	3214.35	Hmbs	9	44247636	44255525	-	3909	protein_coding	hydroxymethylbilane synthase [Source:MGI Symbol;Acc:MGI:96112]	-	2044	2200	4431	1818	2826	2989	2806	2392	25.373	25.0531	24.8396	22.5031	36.6268	35.987	38.6401	39.5372
ENSMUSG00000039512	0.883194	4.4308e-13	9.73957e-11	659.412	681.639	657.717	823.231	374.632	367.52	399.216	387.575	705.5	382.235	Uhrf1bp1	17	28075415	28119015	+	8758	protein_coding	UHRF1 (ICBP90) binding protein 1 [Source:MGI Symbol;Acc:MGI:3041238]	-	623	702	1376	780	339	358	340	275	3.45175	3.5681	3.44288	4.30928	1.96104	1.92381	2.08973	2.02879
ENSMUSG00000066036	0.737415	4.46564e-13	9.73957e-11	4796.88	5097.73	4498.38	5745.73	3025.79	2887.8	3146.76	3016.04	5034.68	3019.09	Ubr4	4	139079920	139216899	+	17997	protein_coding	ubiquitin protein ligase E3 component n-recognin 4 [Source:MGI Symbol;Acc:MGI:1916366]	-	4532	5250	9411	5444	2738	2813	2680	2140	12.2193	12.9857	11.4589	14.6363	7.70771	7.35622	8.01587	7.68288
ENSMUSG00000024258	-0.705763	4.60941e-13	9.91152e-11	1627.89	1509.9	1713.6	1506.09	2529.59	2373.48	2798.03	2677.79	1589.37	2594.72	Polr2d	18	31922212	31929754	+	1015	protein_coding	polymerase (RNA) II (DNA directed) polypeptide D [Source:MGI Symbol;Acc:MGI:1916491]	-	1538	1555	3585	1427	2289	2312	2383	1900	73.527	68.1976	77.3983	68.0256	114.254	107.203	126.379	120.948
ENSMUSG00000025260	-0.74474	4.84737e-13	1.02785e-10	1609.9	1538.06	1314.96	1590.52	2527.38	2369.37	2711.14	2524.17	1513.36	2533.02	Hsd17b10	X	150784841	150787438	+	1298	protein_coding	hydroxysteroid (17-beta) dehydrogenase 10 [Source:MGI Symbol;Acc:MGI:1333871]	-	1521	1584	2751	1507	2287	2308	2309	1791	56.8605	54.3232	46.4434	56.1763	89.2655	83.6847	95.7559	89.152
ENSMUSG00000040618	0.954479	6.26787e-13	1.31084e-10	3814.64	3154.77	2564.91	3487.12	1726.18	1789.35	1607.43	1591.17	3255.36	1678.53	Pck2	14	55777723	55788699	+	7806	protein_coding	phosphoenolpyruvate carboxykinase 2 (mitochondrial) [Source:MGI Symbol;Acc:MGI:1860456]	-	3604	3249	5366	3304	1562	1743	1369	1129	22.4033	18.5279	15.0637	20.4798	10.1378	10.5088	9.44041	9.34492
ENSMUSG00000004945	-0.755523	7.94766e-13	1.63969e-10	1577.09	1542.91	1482.25	1363.61	2308.57	2317.02	2754.59	2694.7	1491.46	2518.72	Tmem242	17	5461145	5490534	-	1837	protein_coding	transmembrane protein 242 [Source:MGI Symbol;Acc:MGI:1917794]	-	1490	1589	3101	1292	2089	2257	2346	1912	39.3581	38.5052	36.9914	34.0305	57.6131	57.8239	68.744	67.2495
ENSMUSG00000030142	4.45951	8.28211e-13	1.68591e-10	183.111	30.1009	58.315	93.9327	1.10511	4.10636	4.69665	7.04681	91.365	4.23873	Clec4e	6	123258748	123266829	-	4965	protein_coding	C-type lectin domain family 4
ENSMUSG00000033318	-1.35756	8.42058e-13	1.69154e-10	816.062	826.318	646.245	940.383	1641.09	1553.23	2620.73	2453.7	807.252	2067.19	Gstt2	10	75666948	75673258	-	4156	protein_coding	glutathione S-transferase
ENSMUSG00000036873	-0.729143	8.64059e-13	1.71319e-10	560.977	569.004	567.377	577.317	873.035	889.028	1021.52	989.372	568.668	943.239	2410004B18Rik	3	145643769	145650584	+	2029	protein_coding	RIKEN cDNA 2410004B18 gene [Source:MGI Symbol;Acc:MGI:1913671]	-	530	586	1187	547	790	866	870	702	12.6751	12.8564	12.8197	13.0443	19.7259	20.0873	23.0809	22.3545
ENSMUSG00000030842	-0.67646	9.08731e-13	1.77867e-10	2374.1	2403.22	2105.56	2160.45	3898.82	3493.49	3686.87	3365.56	2260.83	3611.19	Lamtor1	7	101555111	101575882	+	3215	protein_coding	late endosomal/lysosomal adaptor
ENSMUSG00000029204	-0.726974	9.36109e-13	1.80729e-10	605.431	609.785	558.773	513.992	958.129	921.879	938.157	968.232	571.995	946.599	Rhoh	5	66018556	66054043	+	10341	protein_coding	ras homolog family member H [Source:MGI Symbol;Acc:MGI:1921984]	-	572	628	1169	487	867	898	799	687	2.68405	2.70335	2.4772	2.27867	4.24765	4.08695	4.15911	4.29244
ENSMUSG00000047613	-0.652783	9.47031e-13	1.80729e-10	847.816	813.695	864.688	899.221	1352.65	1254.49	1392.56	1388.22	856.355	1346.98	A430005L14Rik	4	154041694	154046382	+	1552	protein_coding	RIKEN cDNA A430005L14 gene [Source:MGI Symbol;Acc:MGI:2140680]	-	801	838	1809	852	1224	1222	1186	985	25.0436	24.0357	25.542	26.5621	39.956	37.0565	41.1348	41.0067
ENSMUSG00000018334	1.19726	1.09796e-12	2.06945e-10	1181.23	1003.04	823.102	1100.81	414.416	343.908	523.677	510.189	1027.04	448.047	Ksr1	11	78904266	79037233	-	7103	protein_coding	kinase suppressor of ras 1 [Source:MGI Symbol;Acc:MGI:105051]	-	1116	1033	1722	1043	375	335	446	362	7.62393	6.47386	5.31251	7.10488	2.67474	2.21967	3.37994	3.29289
ENSMUSG00000029535	-0.751427	1.17403e-12	2.18584e-10	677.406	669.016	645.767	739.852	1029.96	1152.86	1163.6	1250.1	683.01	1149.13	Triap1	5	115479284	115481628	+	1088	protein_coding	TP53 regulated inhibitor of apoptosis 1 [Source:MGI Symbol;Acc:MGI:1916326]	-	640	689	1351	701	932	1123	991	887	28.5435	28.19	27.2104	31.1748	43.399	48.5776	49.0299	52.675
ENSMUSG00000026656	-0.719996	1.38259e-12	2.54314e-10	428.671	463.165	464.13	420.059	711.69	719.64	732.678	768.102	444.006	733.028	Fcgr2b	1	170786186	170804116	-	5790	protein_coding	Fc receptor
ENSMUSG00000026483	1.23795	2.02783e-12	3.68558e-10	1455.36	917.591	903.405	1244.34	409.995	547.173	484.93	472.136	1130.18	478.558	Niban1	1	151446937	151597690	+	7380	protein_coding	niban apoptosis regulator 1 [Source:MGI Symbol;Acc:MGI:2137237]	-	1375	945	1890	1179	371	533	413	335	9.04072	5.70007	5.61195	7.72987	2.54689	3.39904	3.01238	2.93291
ENSMUSG00000022263	0.936531	2.31333e-12	4.15502e-10	684.815	804.956	683.529	661.751	415.521	311.057	362.817	393.212	708.763	370.652	Trio	15	27730737	28025934	-	23395	protein_coding	triple functional domain (PTPRF interacting) [Source:MGI Symbol;Acc:MGI:1927230]	-	647	829	1430	627	376	303	309	279	1.34195	1.57738	1.33943	1.29676	0.814249	0.609543	0.71097	0.770533
ENSMUSG00000025439	-0.651727	2.85232e-12	5.06353e-10	4075.02	3816.99	4078.71	4162.59	5654.84	6183.16	6659.86	6852.32	4033.33	6337.54	Clns1a	7	97345841	97370003	+	3856	protein_coding	chloride channel
ENSMUSG00000028542	1.48081	3.10253e-12	5.42572e-10	479.476	393.253	242.342	401.061	146.979	130.377	140.9	122.615	379.033	135.218	Slc6a9	4	117691703	117732395	+	5141	protein_coding	solute carrier family 6 (neurotransmitter transporter
ENSMUSG00000045294	-0.675193	3.12742e-12	5.42572e-10	4013.63	4484.06	5025.61	4449.67	6977.65	6996.22	7087.25	7652.84	4493.24	7178.49	Insig1	5	28276361	28283660	+	3093	protein_coding	insulin induced gene 1 [Source:MGI Symbol;Acc:MGI:1916289]	-	3792	4618	10514	4216	6314	6815	6036	5430	59.4901	66.4629	74.4897	65.9531	103.423	103.698	105.047	113.431
ENSMUSG00000041959	-1.04126	3.91999e-12	6.72433e-10	562.035	498.121	419.677	465.442	930.501	808.954	1138.94	1120.44	486.319	999.709	S100a10	3	93462387	93471950	+	1212	protein_coding	S100 calcium binding protein A10 (calpactin) [Source:MGI Symbol;Acc:MGI:1339468]	-	531	513	878	441	842	788	970	795	21.2593	18.8417	15.8745	17.6056	35.1967	30.5991	43.0809	42.3813
ENSMUSG00000100131	-2.51275	4.76945e-12	8.09058e-10	6.35068	6.79697	11.4718	13.7205	55.2554	49.2764	63.4048	54.9651	9.58499	55.7254	Gm28439	1	24650616	24651491	-	876	unprocessed_pseudogene	predicted gene 28439 [Source:MGI Symbol;Acc:MGI:5579145]	-	6	7	24	13	50	48	54	39	0.332356	0.355712	0.600365	0.718049	2.89173	2.57883	3.31822	2.87654
ENSMUSG00000026773	1.03211	4.82782e-12	8.0996e-10	1766.55	1173.93	1322.13	1457.54	726.056	794.581	661.054	611.663	1430.04	698.339	Pfkfb3	2	11476244	11558888	-	7561	protein_coding	6-phosphofructo-2-kinase/fructose-2
ENSMUSG00000038539	1.21442	5.21213e-12	8.558e-10	1449.01	1154.51	767.177	1106.08	478.512	489.684	494.323	463.68	1119.2	481.55	Atf5	7	44461680	44466082	-	1993	protein_coding	activating transcription factor 5 [Source:MGI Symbol;Acc:MGI:2141857]	TF_bZIP	1369	1189	1605	1048	433	477	421	329	33.3313	26.557	17.6472	25.443	11.0071	11.2641	11.3708	10.6659
ENSMUSG00000035242	-0.648014	5.21317e-12	8.558e-10	19294.4	19288.8	17202.5	16302.1	28304	26667.8	30160.7	27826.4	18021.9	28239.7	Oaz1	10	80662490	80665124	+	2558	protein_coding	ornithine decarboxylase antizyme 1 [Source:MGI Symbol;Acc:MGI:109433]	-	18229	19865	35989	15446	25612	25977	25687	19744	345.795	345.695	308.303	292.166	507.265	477.94	540.541	498.706
ENSMUSG00000001642	-0.563926	6.49793e-12	1.0462e-09	3211.33	3116.9	3292.89	3283.42	4497.79	5166.83	4696.65	4715.73	3226.13	4769.25	Akr1b3	6	34279369	34294413	-	8384	protein_coding	aldo-keto reductase family 1
ENSMUSG00000030592	-0.968103	6.51006e-12	1.0462e-09	302.716	376.746	328.381	255.413	669.695	585.157	597.649	622.938	315.814	618.86	Ryr1	7	28702769	28824604	-	21838	protein_coding	ryanodine receptor 1
ENSMUSG00000044258	2.59601	6.92672e-12	1.10156e-09	61.3899	58.2598	60.227	96.0436	6.63065	11.2925	16.4383	11.2749	68.9801	11.4091	Ctla2a	13	61081969	61084439	-	2108	protein_coding	cytotoxic T lymphocyte-associated protein 2 alpha [Source:MGI Symbol;Acc:MGI:88554]	-	58	60	126	91	6	11	14	8	1.3351	1.26703	1.30981	2.08874	0.144203	0.245588	0.357498	0.245205
ENSMUSG00000020142	0.814076	7.86971e-12	1.23863e-09	1082.79	1002.07	1052.06	1266.51	653.119	681.656	581.211	584.885	1100.86	625.218	Slc1a4	11	20252180	20282713	-	3926	protein_coding	solute carrier family 1 (glutamate/neutral amino acid transporter)
ENSMUSG00000023951	0.968106	9.07074e-12	1.41309e-09	624.483	632.118	499.024	531.934	319.376	289.499	309.979	246.638	571.89	291.373	Vegfa	17	46327919	46343295	-	4285	protein_coding	vascular endothelial growth factor A [Source:MGI Symbol;Acc:MGI:103178]	-	590	651	1044	504	289	282	264	175	6.68125	6.76293	5.33898	5.69107	3.41696	3.0973	3.31642	2.63874
ENSMUSG00000002379	-0.736179	1.02195e-11	1.57151e-09	1903.09	1951.7	1893.8	1835.38	2916.38	2759.48	3507.23	3454.35	1895.99	3159.36	Ndufa11	17	57024767	57029141	+	1092	protein_coding	NADH:ubiquinone oxidoreductase subunit A11 [Source:MGI Symbol;Acc:MGI:1917125]	-	1798	2010	3962	1739	2639	2688	2987	2451	79.8957	81.9367	79.506	77.0533	122.436	115.849	147.241	145.021
ENSMUSG00000034390	0.762781	1.02935e-11	1.57151e-09	1084.91	1363.28	1219.36	1359.39	786.837	718.614	729.156	727.231	1256.73	740.459	Cmip	8	117983803	118186169	+	6495	protein_coding	c-Maf inducing protein [Source:MGI Symbol;Acc:MGI:1921690]	-	1025	1404	2551	1288	712	700	621	516	7.65775	9.62261	8.60676	9.59514	5.55384	5.07229	5.1467	5.13311
ENSMUSG00000069020	-0.839519	1.24441e-11	1.88103e-09	847.816	816.608	640.509	881.279	1337.18	1494.72	1418.39	1437.55	796.553	1421.96	Urm1	2	29710087	29735014	+	4275	protein_coding	ubiquitin related modifier 1 [Source:MGI Symbol;Acc:MGI:1915455]	-	801	841	1340	835	1210	1456	1208	1020	9.09186	8.75719	6.86874	9.45072	14.3397	16.0291	15.2106	15.4161
ENSMUSG00000002028	0.658213	1.28082e-11	1.91709e-09	2396.32	2470.21	2220.27	2593.18	1665.4	1416.7	1517.02	1531.98	2420	1532.77	Kmt2a	9	44714652	44792594	-	16670	protein_coding	lysine (K)-specific methyltransferase 2A [Source:MGI Symbol;Acc:MGI:96995]	-	2264	2544	4645	2457	1507	1380	1292	1087	6.59018	6.79339	6.10602	7.13155	4.58005	3.89609	4.17199	4.21312
ENSMUSG00000025579	0.842657	1.31599e-11	1.9506e-09	1216.16	1447.75	1290.58	1652.79	784.627	831.539	723.285	785.015	1401.82	781.116	Gaa	11	119158713	119176280	+	4783	protein_coding	glucosidase
ENSMUSG00000020256	2.25464	1.33793e-11	1.96405e-09	120.663	64.0857	69.3089	99.2099	14.3664	19.5052	17.6125	22.5498	88.3168	18.5085	Aldh1l2	10	83323314	83370004	-	7503	protein_coding	aldehyde dehydrogenase 1 family
ENSMUSG00000029414	1.06482	1.54796e-11	2.25073e-09	806.536	815.637	968.412	1181.02	391.208	478.391	420.351	514.417	942.901	451.092	Kntc1	5	123887779	123959656	+	7983	protein_coding	kinetochore associated 1 [Source:MGI Symbol;Acc:MGI:2673709]	-	762	840	2026	1119	354	466	358	365	4.63175	4.68401	5.56137	6.78232	2.24662	2.74729	2.41398	2.95418
ENSMUSG00000022193	-0.626632	1.61697e-11	2.31918e-09	4122.65	3756.78	3387.05	3753.09	5434.92	5870.05	6048.12	5826.3	3754.89	5794.85	Psmb5	14	54851576	54855479	-	899	protein_coding	proteasome (prosome
ENSMUSG00000056501	2.24227	1.62542e-11	2.31918e-09	447.723	300.038	120.454	249.08	64.0963	44.1434	66.9273	60.6026	279.324	58.9424	Cebpb	2	167530835	167532338	+	1504	protein_coding	CCAAT/enhancer binding protein (C/EBP)
ENSMUSG00000004317	0.975625	1.75511e-11	2.48104e-09	412.794	412.673	434.495	473.885	212.181	259.728	181.995	226.907	433.462	220.203	Clcn5	X	7020049	7185597	-	11452	protein_coding	chloride channel
ENSMUSG00000022769	-0.811654	2.23555e-11	3.13121e-09	4353.39	4177.22	3266.12	4402.17	6745.58	7666.58	7471.2	6533.8	4049.73	7104.29	Sdf2l1	16	16948002	16950247	-	1108	protein_coding	stromal cell-derived factor 2-like 1 [Source:MGI Symbol;Acc:MGI:2149842]	-	4113	4302	6833	4171	6104	7468	6363	4636	180.126	172.837	135.139	182.144	279.105	317.212	309.128	270.342
ENSMUSG00000061461	-0.859543	2.25828e-11	3.13428e-09	830.881	744.754	772.435	635.365	1252.09	1191.87	1494.71	1479.83	745.859	1354.62	Smim20	5	53424425	53435882	+	2909	protein_coding	small integral membrane protein 20 [Source:MGI Symbol;Acc:MGI:1913528]	-	785	767	1616	602	1133	1161	1273	1050	13.0943	11.737	12.1732	10.0131	19.7323	18.7834	23.556	23.3215
ENSMUSG00000038845	-0.701711	2.52713e-11	3.47583e-09	8797.81	7973.82	7467.19	8863.45	12609.3	12245.2	14825	14152.8	8275.57	13458.1	Phb	11	95557783	95571599	+	2805	protein_coding	prohibitin [Source:MGI Symbol;Acc:MGI:97572]	-	8312	8212	15622	8398	11410	11928	12626	10042	143.79	130.323	122.043	144.863	206.084	200.133	242.298	231.312
ENSMUSG00000032122	0.948344	2.82044e-11	3.82091e-09	3249.43	4368.51	3706.83	4269.19	2337.3	2201.01	1870.44	1668.68	3898.49	2019.36	Slc37a2	9	37138881	37167034	-	6643	protein_coding	solute carrier family 37 (glycerol-3-phosphate transporter)
ENSMUSG00000063888	-0.633751	2.82808e-11	3.82091e-09	5916.72	5346.3	5348.25	5933.59	7848.48	8776.33	8822.66	9530.11	5636.22	8744.39	Rpl7l1	17	47084833	47093598	-	3495	protein_coding	ribosomal protein L7-like 1 [Source:MGI Symbol;Acc:MGI:1913479]	-	5590	5506	11189	5622	7102	8549	7514	6762	77.6106	70.1284	70.154	77.832	102.95	115.121	115.728	125.008
ENSMUSG00000096464	1.46755	3.0624e-11	4.07004e-09	233.917	150.504	245.21	218.473	57.4656	82.1273	81.0173	87.3805	212.026	76.9977	Ighv2-2	12	113551887	113552322	-	352	IG_V_gene	immunoglobulin heavy variable 2-2 [Source:MGI Symbol;Acc:MGI:4439894]	-	221	155	513	207	52	80	69	62	30.4653	19.6017	31.9362	28.4539	7.48433	10.6963	10.5517	11.3804
ENSMUSG00000057506	-0.866264	3.06579e-11	4.07004e-09	1320.94	1433.19	1188.77	1400.55	2257.74	2012.12	2738.15	2729.93	1335.86	2434.48	Bloc1s2	19	44127685	44134885	-	1788	protein_coding	biogenesis of lysosomal organelles complex-1
ENSMUSG00000022878	-2.05146	3.12367e-11	4.11113e-09	25.4027	16.5069	18.1637	11.6097	75.1473	59.5423	86.8881	76.1056	17.9208	74.4208	Adipoq	16	22965286	22976778	+	1381	protein_coding	adiponectin
ENSMUSG00000029401	-0.873691	3.50807e-11	4.57758e-09	4243.31	5799.76	5175.7	5090.31	10427.8	10278.2	8166.31	8340.61	5077.27	9303.24	Rilpl2	5	124601328	124616429	-	3925	protein_coding	Rab interacting lysosomal protein-like 2 [Source:MGI Symbol;Acc:MGI:1933112]	-	4009	5973	10828	4823	9436	10012	6955	5918	49.5625	67.742	60.4529	59.4555	121.798	120.051	95.3836	97.4194
ENSMUSG00000001105	-0.737069	3.82176e-11	4.94465e-09	867.926	966.141	909.141	765.182	1510.68	1394.11	1587.47	1358.63	877.098	1462.72	Ift20	11	78427187	78432563	+	1525	protein_coding	intraflagellar transport 20 [Source:MGI Symbol;Acc:MGI:1915585]	-	820	995	1902	725	1367	1358	1352	964	26.0916	29.0441	27.3306	23.0029	45.4141	41.9097	47.7225	40.843
ENSMUSG00000025465	-0.673766	3.87667e-11	4.97354e-09	1498.76	1503.1	1460.74	1336.17	2234.53	2064.47	2524.45	2431.15	1449.69	2313.65	Echs1	7	139685623	139696389	-	8286	protein_coding	enoyl Coenzyme A hydratase
ENSMUSG00000028893	0.753119	3.96194e-11	5.04058e-09	1287.07	1293.37	1128.06	1357.28	837.672	776.103	683.363	703.272	1266.44	750.102	Sesn2	4	132219343	132237812	-	3475	protein_coding	sestrin 2 [Source:MGI Symbol;Acc:MGI:2651874]	-	1216	1332	2360	1286	758	756	582	499	16.9799	17.063	14.8821	17.9061	11.0511	10.2389	9.01539	9.27803
ENSMUSG00000072620	-0.894594	4.09579e-11	5.1678e-09	8017.73	6016.29	6190.95	8215.42	11936.3	12271.9	14106.4	14551.7	7110.1	13216.6	Slfn2	11	82955938	82961504	+	1664	protein_coding	schlafen 2 [Source:MGI Symbol;Acc:MGI:1313258]	-	7575	6196	12952	7784	10801	11954	12014	10325	220.895	165.754	170.566	226.341	328.854	338.1	388.643	400.91
ENSMUSG00000028413	0.578354	4.37698e-11	5.45276e-09	7011.15	6905.72	7963.83	7113.56	4882.37	5165.81	4699	4673.44	7248.56	4855.16	B4galt1	4	40804602	40854005	-	4234	protein_coding	UDP-Gal:betaGlcNAc beta 1
ENSMUSG00000030538	-0.734731	4.39307e-11	5.45276e-09	1637.42	1500.19	1302.53	1427.99	2307.47	2223.6	2658.31	2569.27	1467.03	2439.66	Cib1	7	79876895	79882561	-	2303	protein_coding	calcium and integrin binding 1 (calmyrin) [Source:MGI Symbol;Acc:MGI:1344418]	-	1547	1545	2725	1353	2088	2166	2264	1823	32.5951	29.8634	25.9287	28.4262	45.9334	44.2639	52.9174	51.145
ENSMUSG00000078606	2.11624	4.55805e-11	5.61192e-09	330.235	136.91	155.825	318.738	46.4145	58.5157	71.624	39.4621	235.427	54.0041	Gvin2	7	105544346	105603174	-	9275	protein_coding	GTPase
ENSMUSG00000003039	-0.598935	4.68447e-11	5.71725e-09	1189.69	1320.55	1287.23	1423.77	1933.94	1991.59	2013.69	1967.47	1305.31	1976.67	Fam32a	8	72973574	72978262	+	4409	protein_coding	family with sequence similarity 32
ENSMUSG00000021951	-0.819364	4.7185e-11	5.71725e-09	571.561	541.816	514.319	516.102	844.303	835.645	1073.19	1030.24	535.95	945.844	Eef1akmt1	14	57787054	57809069	-	947	protein_coding	EEF1A alpha lysine methyltransferase 1 [Source:MGI Symbol;Acc:MGI:1915293]	-	540	558	1076	489	764	814	914	731	27.6694	26.2295	24.8984	24.9847	40.8729	40.4538	51.9532	49.8744
ENSMUSG00000064372	-1.81363	4.88551e-11	5.873e-09	223.332	230.126	485.162	168.868	814.465	1280.16	922.893	894.945	276.872	978.115	mt-Tp	MT	15356	15422	-	67	Mt_tRNA	mitochondrially encoded tRNA proline [Source:MGI Symbol;Acc:MGI:102478]	-	211	237	1015	160	737	1247	786	635	152.814	157.463	331.971	115.547	557.295	875.945	631.486	612.363
ENSMUSG00000060550	1.00765	5.55136e-11	6.6213e-09	1317.77	805.927	984.664	1059.65	493.983	499.95	547.16	531.33	1042	518.106	H2-Q7	17	35658131	35662749	+	4265	protein_coding	histocompatibility 2
ENSMUSG00000025404	0.726357	5.73464e-11	6.78689e-09	1241.56	1391.44	1340.29	1305.56	890.717	687.816	823.089	790.652	1319.71	798.068	R3hdm2	10	127216196	127335253	+	5987	protein_coding	R3H domain containing 2 [Source:MGI Symbol;Acc:MGI:1919000]	-	1173	1433	2804	1237	806	670	701	561	9.50704	10.6547	10.2631	9.99712	6.82053	5.26685	6.30267	6.0543
ENSMUSG00000029178	0.731407	6.17519e-11	7.22486e-09	1013.99	1036.05	1267.16	1177.85	682.957	689.869	683.363	653.944	1123.76	677.533	Klf3	5	64960731	64990244	+	11243	protein_coding	Kruppel-like factor 3 (basic) [Source:MGI Symbol;Acc:MGI:1342773]	zf-C2H2	958	1067	2651	1116	618	672	582	464	4.13466	4.22462	5.16697	4.80282	2.78483	2.81302	2.78649	2.66653
ENSMUSG00000022476	-0.685562	6.19936e-11	7.22486e-09	1274.37	1161.31	1055.41	1177.85	1708.5	1826.31	2040.7	1926.6	1167.24	1875.52	Polr3h	15	81772429	81810441	-	4991	protein_coding	polymerase (RNA) III (DNA directed) polypeptide H [Source:MGI Symbol;Acc:MGI:1926179]	-	1204	1196	2208	1116	1546	1779	1738	1367	11.7056	10.6672	9.69437	10.8191	15.6933	16.7754	18.7447	17.6967
ENSMUSG00000022043	0.625659	7.81763e-11	9.0418e-09	2367.74	2171.15	2314.44	2363.09	1569.25	1598.4	1473.58	1327.62	2304.11	1492.21	Trim35	14	66534480	66548873	+	4618	protein_coding	tripartite motif-containing 35 [Source:MGI Symbol;Acc:MGI:1914104]	-	2237	2236	4842	2239	1420	1557	1255	942	23.5054	21.5538	22.9762	23.4593	15.5785	15.8679	14.6287	13.1797
ENSMUSG00000033004	0.790785	8.37352e-11	9.61192e-09	3611.42	4007.3	4018.96	5080.81	2259.95	2375.53	2476.31	2552.35	4179.62	2416.04	Mycbp2	14	103350847	103584250	-	19364	protein_coding	MYC binding protein 2
ENSMUSG00000025353	-0.790322	8.82841e-11	1.00585e-08	676.347	721.45	552.559	673.361	1060.9	1067.65	1147.16	1254.33	655.929	1132.51	Ormdl2	10	128653771	128657514	-	1670	protein_coding	ORM1-like 2 (S. cerevisiae) [Source:MGI Symbol;Acc:MGI:1914094]	-	639	743	1156	638	960	1040	977	890	18.567	19.8051	15.1687	18.485	29.1237	29.3091	31.4916	34.4337
ENSMUSG00000024854	-1.02954	9.17449e-11	1.03753e-08	1040.45	1110.82	657.239	848.561	1947.2	1793.45	1920.93	1791.3	914.268	1863.22	Pold4	19	4281953	4283688	+	1164	protein_coding	polymerase (DNA-directed)
ENSMUSG00000025144	-0.619295	9.29181e-11	1.03868e-08	1185.46	1213.74	1161.52	1119.8	1700.76	1661.02	1947.94	1882.91	1170.13	1798.16	Cenpx	11	120601768	120604564	-	1077	protein_coding	centromere protein X [Source:MGI Symbol;Acc:MGI:894324]	-	1120	1250	2430	1061	1539	1618	1659	1336	50.4613	51.6653	49.4423	47.6666	72.3961	70.7046	82.9176	80.1495
ENSMUSG00000023977	0.551429	9.32068e-11	1.03868e-08	2215.33	2384.77	2199.72	2417.98	1560.41	1652.81	1541.68	1530.57	2304.45	1571.37	Ubr2	17	47239221	47321482	-	9814	protein_coding	ubiquitin protein ligase E3 component n-recognin 2 [Source:MGI Symbol;Acc:MGI:1861099]	-	2093	2456	4602	2291	1412	1610	1313	1086	10.3486	11.1401	10.2756	11.2952	7.28922	7.72084	7.2017	7.1498
ENSMUSG00000023156	-0.661092	1.06606e-10	1.17939e-08	1835.35	1780.81	2042.94	1708.73	2700.88	2749.21	3085.7	3127.37	1841.96	2915.79	Rpp14	14	14377939	14389406	-	2401	protein_coding	ribonuclease P 14 subunit [Source:MGI Symbol;Acc:MGI:1914303]	-	1734	1834	4274	1619	2444	2678	2628	2219	35.044	34.0026	39.0077	32.6264	51.5705	52.4932	58.9182	59.7139
ENSMUSG00000030207	1.05542	1.07931e-10	1.18546e-08	204.28	230.126	235.172	206.863	97.2495	96.4995	117.416	112.749	219.11	105.979	Fam234b	6	135174975	135221953	+	6912	protein_coding	family with sequence similarity 234
ENSMUSG00000029177	-1.03438	1.099e-10	1.19846e-08	334.469	285.473	286.317	251.191	491.773	527.668	727.981	624.347	289.363	592.942	Cenpa	5	30824121	30832174	+	5860	protein_coding	centromere protein A [Source:MGI Symbol;Acc:MGI:88375]	-	316	294	599	238	445	514	620	443	2.61665	2.23334	2.23995	1.96514	3.84729	4.1281	5.69522	4.88446
ENSMUSG00000040010	0.660981	1.16231e-10	1.25851e-08	7125.46	7209.65	8004.46	8932.05	5066.92	5164.78	4875.13	4669.22	7817.9	4944.01	Slc7a5	8	122607889	122634433	-	3708	protein_coding	solute carrier family 7 (cationic amino acid transporter
ENSMUSG00000120514	-1.31321	1.17447e-10	1.26272e-08	53.9808	66.9987	53.0571	52.7712	124.877	128.324	145.596	164.895	56.702	140.923	ENSMUSG00000120514	19	61140004	61140729	+	726	lncRNA	novel transcript	-	51	69	111	50	113	125	124	117	3.40871	4.23075	3.35038	3.33233	7.88559	8.10323	9.19393	10.4126
ENSMUSG00000061474	-0.772296	1.18282e-10	1.26281e-08	776.9	890.403	742.322	772.57	1301.82	1171.34	1459.49	1502.38	795.549	1358.76	Mrps36	13	100872463	100881167	-	1274	protein_coding	mitochondrial ribosomal protein S36 [Source:MGI Symbol;Acc:MGI:1913378]	-	734	917	1553	732	1178	1141	1243	1066	27.9565	32.0409	26.7122	27.8007	46.8455	42.1504	52.5192	54.0627
ENSMUSG00000062661	1.21732	1.3631e-10	1.44517e-08	194.754	247.604	183.549	267.022	92.8291	90.34	98.6297	101.474	223.232	95.8182	Ncs1	2	31135835	31186001	+	4653	protein_coding	neuronal calcium sensor 1 [Source:MGI Symbol;Acc:MGI:109166]	-	184	255	384	253	84	88	84	72	1.91885	2.43956	1.80845	2.63089	0.914615	0.890091	0.971768	0.999792
ENSMUSG00000053565	-0.485555	1.41984e-10	1.49495e-08	6965.64	6552.28	6668.95	6265	9207.76	9543.19	9379.22	8904.35	6612.97	9258.63	Eif3k	7	28670797	28681289	-	2698	protein_coding	eukaryotic translation initiation factor 3
ENSMUSG00000021361	-0.682005	1.43361e-10	1.4991e-08	2952.01	2977.07	2910.97	3139.89	4288.92	4353.77	5353.01	5225.91	2994.98	4805.41	Tmem14c	13	41169768	41176062	+	914	protein_coding	transmembrane protein 14C [Source:MGI Symbol;Acc:MGI:1913404]	-	2789	3066	6090	2975	3881	4241	4559	3708	148.067	149.324	146.009	157.491	215.124	218.377	268.497	262.122
ENSMUSG00000058427	5.17539	1.68226e-10	1.74088e-08	473.126	61.1727	79.3467	143.538	7.73576	3.07977	5.87082	4.22809	189.296	5.22861	Cxcl2	5	91051730	91053797	+	2068	protein_coding	chemokine (C-X-C motif) ligand 2 [Source:MGI Symbol;Acc:MGI:1340094]	-	447	63	166	136	7	3	5	3	10.4885	1.35611	1.759	3.18202	0.17149	0.0682741	0.130147	0.0937305
ENSMUSG00000024181	-0.810879	1.68763e-10	1.74088e-08	2058.68	1752.65	1447.84	1747.78	2907.54	2817.99	3389.81	3166.84	1751.74	3070.54	Mrpl28	17	26342474	26345587	+	1380	protein_coding	mitochondrial ribosomal protein L28 [Source:MGI Symbol;Acc:MGI:1915861]	-	1945	1805	3029	1656	2631	2745	2887	2247	68.3907	58.2241	48.0982	58.0625	96.5904	93.6156	112.612	105.204
ENSMUSG00000030008	-0.838401	1.70457e-10	1.74656e-08	485.827	412.673	363.274	434.835	680.747	724.773	833.656	786.424	424.152	756.4	Pradc1	6	85423792	85428952	-	2039	protein_coding	protease-associated domain containing 1 [Source:MGI Symbol;Acc:MGI:1920577]	-	459	425	760	412	616	706	710	558	10.9233	9.27848	8.16779	9.77675	15.3058	16.2957	18.7438	17.6818
ENSMUSG00000026127	-0.576252	1.7352e-10	1.76609e-08	3319.29	3311.1	2902.85	3499.79	4687.87	4911.21	4804.68	5017.33	3258.25	4855.27	Imp4	1	34478932	34488437	+	8553	protein_coding	IMP4
ENSMUSG00000021018	-0.719155	1.86683e-10	1.88747e-08	1767.61	1774.01	1755.19	1707.68	2689.83	2452.53	3149.11	3244.35	1751.12	2883.95	Polr2h	16	20536415	20541017	+	1509	protein_coding	polymerase (RNA) II (DNA directed) polypeptide H [Source:MGI Symbol;Acc:MGI:2384309]	-	1670	1827	3672	1618	2434	2389	2682	2302	53.7012	53.8957	53.3239	51.8805	81.7191	74.5095	95.6722	98.5658
ENSMUSG00000051586	0.929719	1.95649e-10	1.96511e-08	479.476	569.975	410.117	479.163	257.49	263.834	270.058	222.679	484.683	253.515	Mical3	6	120908668	121107959	-	23038	protein_coding	microtubule associated monooxygenase
ENSMUSG00000006589	-0.589517	1.98065e-10	1.97638e-08	4113.12	3925.74	3500.34	4086.6	5423.87	5940.88	6073.95	6064.49	3906.45	5875.8	Aprt	8	123301374	123303648	-	1615	protein_coding	adenine phosphoribosyl transferase [Source:MGI Symbol;Acc:MGI:88061]	-	3886	4043	7323	3872	4908	5787	5173	4303	116.758	111.439	99.363	116.005	153.966	168.642	172.419	172.151
ENSMUSG00000030225	-0.571605	2.05346e-10	2.03573e-08	1173.82	1040.91	1062.58	1082.87	1535	1693.88	1633.26	1613.72	1090.04	1618.96	Dera	6	137731544	137834338	+	8127	protein_coding	deoxyribose-phosphate aldolase (putative) [Source:MGI Symbol;Acc:MGI:1913762]	-	1109	1072	2223	1026	1389	1650	1391	1145	6.62152	5.87178	5.99401	6.10846	8.65893	9.55518	9.21325	9.10302
ENSMUSG00000029551	-0.63486	2.17606e-10	2.14335e-08	518.639	537.932	564.509	516.102	808.939	808.954	895.887	810.383	534.295	831.041	Psmg3	5	139809347	139812640	-	2893	protein_coding	proteasome (prosome
ENSMUSG00000054509	0.804379	2.27636e-10	2.22777e-08	659.412	698.146	859.43	715.578	440.938	394.211	405.086	443.949	733.141	421.046	Parp4	14	56813076	56897251	+	6534	protein_coding	poly (ADP-ribose) polymerase family
ENSMUSG00000026131	1.36126	2.3382e-10	2.27371e-08	169.351	151.475	122.844	162.535	71.832	57.4891	55.1857	49.3277	151.552	58.4586	Dst	1	33947306	34347742	+	41619	protein_coding	dystonin [Source:MGI Symbol;Acc:MGI:104627]	-	160	156	257	154	65	56	47	35	0.186546	0.166855	0.135316	0.179037	0.0791251	0.0633259	0.0607886	0.0543359
ENSMUSG00000024785	-0.52053	2.77676e-10	2.68309e-08	2945.66	2799.38	2715.95	2922.47	3936.39	4391.76	3979.24	4013.86	2845.86	4080.31	Rcl1	19	29078775	29121329	+	1889	protein_coding	RNA terminal phosphate cyclase-like 1 [Source:MGI Symbol;Acc:MGI:1913275]	-	2783	2883	5682	2769	3562	4278	3389	2848	71.4888	67.9388	65.914	70.926	95.5332	106.584	96.573	97.4133
ENSMUSG00000056209	-0.640809	2.92891e-10	2.81231e-08	4070.79	4125.76	3753.19	4248.08	5639.37	5943.96	6974.53	6694.47	4049.46	6313.08	Npm3	19	45736173	45738030	-	1187	protein_coding	nucleoplasmin 3 [Source:MGI Symbol;Acc:MGI:894653]	-	3846	4249	7852	4025	5103	5790	5940	4750	157.223	159.346	144.957	164.07	217.805	229.569	269.372	258.555
ENSMUSG00000051256	-0.656561	2.98603e-10	2.83275e-08	1263.79	1036.05	1133.32	1174.69	1700.76	1718.51	1954.98	1888.55	1151.96	1815.7	Jagn1	6	113419530	113425190	+	3412	protein_coding	jagunal homolog 1 [Source:MGI Symbol;Acc:MGI:1915017]	-	1194	1067	2371	1113	1539	1674	1665	1340	16.9806	13.9207	15.2276	15.7834	22.8519	23.0904	26.2677	25.375
ENSMUSG00000095325	-0.801464	2.99518e-10	2.83275e-08	335.528	328.197	340.808	284.964	548.134	496.87	583.559	625.757	322.374	563.58	Zfp870	17	33098193	33110616	-	5455	protein_coding	zinc finger protein 870 [Source:MGI Symbol;Acc:MGI:3029586]	zf-C2H2	317	338	713	270	496	484	497	444	2.81982	2.75821	2.8642	2.39488	4.60659	4.17576	4.90431	5.25894
ENSMUSG00000005161	-0.56025	3.00586e-10	2.83275e-08	4037.97	3814.07	4044.29	3810.08	5494.6	5350.59	6247.72	6072.94	3926.6	5791.46	Prdx2	8	85696216	85701463	+	3050	protein_coding	peroxiredoxin 2 [Source:MGI Symbol;Acc:MGI:109486]	-	3815	3928	8461	3610	4972	5212	5321	4309	60.6948	57.3293	60.7897	57.2693	82.5893	80.4247	93.9095	91.2824
ENSMUSG00000057594	-0.70286	3.21579e-10	3.01199e-08	296.365	336.936	312.607	326.126	490.668	510.216	541.289	528.511	318.008	517.671	Arl16	11	120355692	120358433	-	2742	protein_coding	ADP-ribosylation factor-like 16 [Source:MGI Symbol;Acc:MGI:1917567]	-	280	347	654	309	444	497	461	375	4.95504	5.63335	5.22659	5.45262	8.20366	8.53049	9.05002	8.83637
ENSMUSG00000045763	1.70245	3.50471e-10	3.24633e-08	2349.75	1214.72	707.906	1613.74	385.683	466.072	484.93	470.727	1471.53	451.853	Basp1	15	25363363	25413850	-	2009	protein_coding	brain abundant
ENSMUSG00000026966	-0.587197	3.50851e-10	3.24633e-08	1180.17	1252.58	1260.94	1236.96	1731.7	1777.03	2046.57	1856.13	1232.66	1852.86	Ssna1	2	25161051	25162450	-	1276	protein_coding	SS nuclear autoantigen 1 [Source:MGI Symbol;Acc:MGI:1915725]	-	1115	1290	2638	1172	1567	1731	1743	1317	42.4014	45.0033	45.3036	44.4418	62.2172	63.8457	73.5297	66.6876
ENSMUSG00000003865	0.833013	3.67122e-10	3.37641e-08	521.814	511.715	467.476	588.927	305.01	322.35	281.799	259.323	522.483	292.12	Gys1	7	45084268	45106043	+	4789	protein_coding	glycogen synthase 1
ENSMUSG00000059734	-0.585283	3.73481e-10	3.41433e-08	3207.09	3086.8	3052.46	2653.34	4432.59	4266.51	4666.13	4642.44	2999.92	4501.92	Ndufs8	19	3958863	3962774	-	1291	protein_coding	NADH:ubiquinone oxidoreductase core subunit S8 [Source:MGI Symbol;Acc:MGI:2385079]	-	3030	3179	6386	2514	4011	4156	3974	3294	113.887	109.615	108.395	94.2223	157.405	151.508	165.698	164.857
ENSMUSG00000013822	-0.719511	3.96298e-10	3.60135e-08	2229.09	2101.24	2400	2062.3	3418.1	3116.73	4088.44	3864.47	2198.16	3621.93	Elof1	9	22024285	22028468	-	1702	protein_coding	ELF1 homolog
ENSMUSG00000037487	0.685316	4.6204e-10	4.17394e-08	3127.71	3434.41	3924.79	4005.33	2229	2114.78	2267.31	2405.78	3623.06	2254.22	Ubr5	15	37967572	38079098	-	15388	protein_coding	ubiquitin protein ligase E3 component n-recognin 5 [Source:MGI Symbol;Acc:MGI:1918040]	-	2955	3537	8211	3795	2017	2060	1931	1707	9.3182	10.2319	11.6929	11.9328	6.64073	6.30043	6.75486	7.1674
ENSMUSG00000052085	0.570758	4.68989e-10	4.21179e-08	2529.69	2439.14	2428.68	2650.17	1657.66	1539.89	1778.86	1789.89	2511.92	1691.57	Dock8	19	24976898	25179796	+	10070	protein_coding	dedicator of cytokinesis 8 [Source:MGI Symbol;Acc:MGI:1921396]	-	2390	2512	5081	2511	1500	1500	1515	1270	11.5166	11.1044	11.0568	12.0651	7.54665	7.01046	8.0984	8.14863
ENSMUSG00000030830	0.740274	4.75707e-10	4.24715e-08	4178.75	3413.05	3420.51	4546.77	2284.26	2392.98	2254.39	2379	3889.77	2327.66	Itgal	7	126895432	126934310	+	6569	protein_coding	integrin alpha L [Source:MGI Symbol;Acc:MGI:96606]	-	3948	3515	7156	4308	2067	2331	1920	1688	29.1631	23.8194	23.8715	31.7315	15.9417	16.7004	15.7332	16.6029
ENSMUSG00000043483	-0.6749	5.37366e-10	4.76974e-08	4667.75	4328.7	4147.54	4307.19	6575.39	6002.48	7521.69	7761.36	4362.79	6965.23	Gm6863	12	96889197	96889832	-	636	processed_pseudogene	predicted gene 6863 [Source:MGI Symbol;Acc:MGI:3647386]	-	4410	4458	8677	4081	5950	5847	6406	5507	336.464	312.024	298.965	310.473	473.971	432.674	542.183	559.459
ENSMUSG00000035901	0.65209	5.46638e-10	4.824e-08	1030.93	880.693	882.851	928.773	617.755	560.519	608.217	580.657	930.811	591.787	Dennd5a	7	109492987	109559677	-	8677	protein_coding	DENN/MADD domain containing 5A [Source:MGI Symbol;Acc:MGI:1201681]	-	974	907	1847	880	559	546	518	412	5.44686	4.6531	4.66451	4.90713	3.26388	2.96147	3.21349	3.06788
ENSMUSG00000051346	-0.743256	5.93274e-10	5.20546e-08	546.158	479.672	431.627	550.931	784.627	828.459	871.229	868.167	502.097	838.121	Spryd4	10	128045777	128047676	-	1583	protein_coding	SPRY domain containing 4 [Source:MGI Symbol;Acc:MGI:1913951]	-	516	494	903	522	710	807	742	616	15.817	13.8916	12.5001	15.9553	22.7232	23.9926	25.2313	25.1426
ENSMUSG00000002661	-0.89361	6.07573e-10	5.30047e-08	437.138	461.223	362.318	401.061	763.63	657.018	932.286	728.64	415.435	770.393	Alkbh7	17	57304339	57306322	+	1029	protein_coding	alkB homolog 7 [Source:MGI Symbol;Acc:MGI:1913650]	-	413	475	758	380	691	640	794	517	19.4756	20.5486	16.1422	17.8683	34.0216	29.2718	41.5357	32.4628
ENSMUSG00000027189	0.667657	6.35348e-10	5.51128e-08	2314.82	2577.99	3022.82	2480.25	1698.55	1581.98	1618	1651.77	2598.97	1637.57	Trim44	2	102130464	102238173	-	5645	protein_coding	tripartite motif-containing 44 [Source:MGI Symbol;Acc:MGI:1931835]	-	2187	2655	6324	2350	1537	1541	1378	1172	18.7993	20.9366	24.5491	20.1427	13.7944	12.8476	13.1402	13.4145
ENSMUSG00000025532	-0.640097	6.81599e-10	5.87908e-08	1018.23	916.62	851.304	863.337	1328.34	1408.48	1413.69	1533.39	912.372	1420.98	Crcp	5	130058131	130089630	+	1585	protein_coding	calcitonin gene-related peptide-receptor component protein [Source:MGI Symbol;Acc:MGI:1100818]	-	962	944	1781	818	1202	1372	1204	1088	29.4512	26.5123	24.6231	24.9712	38.4209	40.739	40.8896	44.3517
ENSMUSG00000101939	-3.65678	8.05513e-10	6.90886e-08	3.17534	0	2.38996	4.2217	25.4175	34.9041	34.0507	26.7779	2.44675	30.2875	Gm28438	1	24651856	24652200	-	345	unprocessed_pseudogene	predicted gene 28438 [Source:MGI Symbol;Acc:MGI:5579144]	-	3	0	5	4	23	34	29	19	0.421948	0	0.317584	0.56099	3.37754	4.63815	4.52475	3.55832
ENSMUSG00000094797	-1.12348	8.37286e-10	7.14126e-08	281.547	161.185	217.486	223.75	417.731	446.567	483.755	577.838	220.992	481.473	Igkv6-15	6	70383453	70383976	-	347	IG_V_gene	immunoglobulin kappa variable 6-15 [Source:MGI Symbol;Acc:MGI:1330831]	-	266	166	455	212	378	435	412	410	37.1971	21.2953	28.7336	29.5611	55.1893	58.999	63.9122	76.3422
ENSMUSG00000090164	-0.977168	8.59117e-10	7.28674e-08	2256.61	1811.88	2147.14	1443.82	3549.61	3127	4230.51	4178.76	1914.86	3771.47	BC035044	6	128826053	128868089	-	1584	protein_coding	cDNA sequence BC035044 [Source:MGI Symbol;Acc:MGI:2448540]	-	2132	1866	4492	1368	3212	3046	3603	2965	65.3113	52.4399	62.1431	41.7874	102.734	90.5023	122.441	120.943
ENSMUSG00000039183	-0.527558	9.12841e-10	7.69963e-08	2305.3	2127.45	2045.33	2196.34	2918.59	3267.64	3176.11	3134.42	2168.6	3124.19	Nubp2	17	25101585	25105323	-	1959	protein_coding	nucleotide binding protein 2 [Source:MGI Symbol;Acc:MGI:1347072]	-	2178	2191	4279	2081	2641	3183	2705	2224	53.9486	49.7867	47.8648	51.3987	68.3009	76.4693	74.3274	73.3518
ENSMUSG00000040112	-0.577471	9.38977e-10	7.87657e-08	884.861	784.565	870.902	844.339	1191.31	1244.23	1283.36	1336.08	846.167	1263.74	Mrps35	6	146944262	146975489	+	8631	protein_coding	mitochondrial ribosomal protein S35 [Source:MGI Symbol;Acc:MGI:2385255]	-	836	808	1822	800	1078	1212	1093	948	4.70004	4.1673	4.62589	4.4848	6.32776	6.60886	6.81672	7.09672
ENSMUSG00000050578	6.05861	9.61918e-10	8.02492e-08	568.386	53.4048	88.4285	78.1014	1.10511	3.07977	3.52249	4.22809	197.08	2.98386	Mmp13	9	7272514	7283331	+	2673	protein_coding	matrix metallopeptidase 13 [Source:MGI Symbol;Acc:MGI:1340026]	-	537	55	185	74	1	3	3	3	9.74837	0.915944	1.51663	1.33951	0.0189537	0.0528211	0.0604141	0.0725158
ENSMUSG00000024007	-0.755279	1.03924e-09	8.62283e-08	2574.14	2296.41	1901.45	2692.39	3705.43	4037.58	4121.31	4098.43	2366.1	3990.69	Ppil1	17	29469777	29483160	-	2496	protein_coding	peptidylprolyl isomerase (cyclophilin)-like 1 [Source:MGI Symbol;Acc:MGI:1916066]	-	2432	2365	3978	2551	3353	3933	3510	2908	47.2798	42.1785	34.9244	49.4516	68.0583	74.1591	75.697	75.2766
ENSMUSG00000028672	-0.739253	1.12907e-09	9.31758e-08	1160.06	1055.47	856.562	907.665	1586.94	1593.27	1724.85	1730.7	994.939	1658.94	Hmgcl	4	135673759	135689928	+	2434	protein_coding	3-hydroxy-3-methylglutaryl-Coenzyme A lyase [Source:MGI Symbol;Acc:MGI:96158]	-	1096	1087	1792	860	1436	1552	1469	1228	21.8498	19.8799	16.1334	17.0959	29.89	30.0093	32.4876	32.5978
ENSMUSG00000027737	3.2882	1.22509e-09	1.00556e-07	132.306	25.2459	56.4031	88.6556	11.0511	10.2659	3.52249	5.63745	75.6526	7.61923	Slc7a11	3	49846975	50398063	-	13922	protein_coding	solute carrier family 7 (cationic amino acid transporter
ENSMUSG00000048218	0.954725	1.3715e-09	1.11971e-07	3433.6	2194.45	2280.02	2673.39	1529.47	1169.29	1417.22	1341.71	2645.37	1364.42	Amigo2	15	97142006	97145168	-	3163	protein_coding	adhesion molecule with Ig like domain 2 [Source:MGI Symbol;Acc:MGI:2145995]	-	3244	2260	4770	2533	1384	1139	1207	952	49.7666	31.8064	33.0467	38.7481	22.1681	16.9477	20.5411	19.4468
ENSMUSG00000032215	-0.640041	1.46408e-09	1.18887e-07	2286.24	1961.41	2503.72	2158.34	3370.58	3252.24	3547.15	3726.35	2227.43	3474.08	Rsl24d1	9	73020708	73030615	+	1716	protein_coding	ribosomal L24 domain containing 1 [Source:MGI Symbol;Acc:MGI:2681840]	-	2160	2020	5238	2045	3050	3168	3021	2644	61.0791	52.4009	66.8893	57.6621	90.0482	86.8866	94.7654	99.553
ENSMUSG00000106567	-1.07654	1.47178e-09	1.18887e-07	305.891	258.285	299.223	173.09	566.92	516.375	594.127	514.417	259.122	547.96	2010309G21Rik	16	18870082	18925657	+	1943	lncRNA	RIKEN cDNA 2010309G21 gene [Source:MGI Symbol;Acc:MGI:1917268]	-	289	266	626	164	513	503	506	365	7.21741	6.09416	7.06008	4.084	13.3763	12.1837	14.0183	12.1375
ENSMUSG00000023723	-0.65738	1.5397e-09	1.23719e-07	2098.9	1970.15	1828.32	1965.2	2806.97	2816.97	3273.57	3502.26	1965.64	3099.94	Mrps23	11	88095214	88102333	+	1560	protein_coding	mitochondrial ribosomal protein S23 [Source:MGI Symbol;Acc:MGI:1928138]	-	1983	2029	3825	1862	2540	2744	2788	2485	61.6815	57.8979	53.7298	57.7523	82.49	82.7836	96.202	102.923
ENSMUSG00000079426	-0.469123	1.55837e-09	1.24564e-07	5589.66	5426.9	5512.68	5435.43	7093.69	7571.11	7626.19	8117.93	5491.17	7602.23	Arpc4	6	113355076	113367409	+	2321	protein_coding	actin related protein 2/3 complex
ENSMUSG00000033083	1.93243	1.67068e-09	1.32845e-07	978.005	256.343	432.583	421.114	116.036	161.175	125.635	143.755	522.011	136.65	Tbc1d4	14	101679796	101846627	-	7676	protein_coding	TBC1 domain family
ENSMUSG00000040511	1.57337	1.72468e-09	1.36429e-07	863.692	306.835	448.357	494.994	169.082	166.308	176.125	198.72	528.469	177.558	Pvr	7	19637503	19655085	-	6122	protein_coding	poliovirus receptor [Source:MGI Symbol;Acc:MGI:107741]	-	816	316	938	469	153	162	150	141	6.46775	2.29773	3.35751	3.70676	1.26617	1.24539	1.31891	1.48811
ENSMUSG00000034203	-0.669042	1.75567e-09	1.38164e-07	2307.41	2176.97	2056.32	2081.3	3084.36	3062.32	3754.97	3808.1	2155.5	3427.44	Chchd4	6	91439154	91450528	-	5192	protein_coding	coiled-coil-helix-coiled-coil-helix domain containing 4 [Source:MGI Symbol;Acc:MGI:1919420]	-	2180	2242	4302	1972	2791	2983	3198	2702	20.3741	19.2223	18.157	18.3775	27.2344	27.0398	33.1558	33.6249
ENSMUSG00000095630	-1.04196	1.76516e-09	1.38198e-07	251.91	162.156	195.977	179.422	359.16	393.184	386.3	487.639	197.366	406.571	Igkv6-23	6	70237393	70237939	-	369	IG_V_gene	immunoglobulin kappa variable 6-23 [Source:MGI Symbol;Acc:MGI:3711980]	-	238	167	410	170	325	383	329	346	31.2973	20.1463	24.3481	22.2914	44.622	48.8492	47.9939	60.5843
ENSMUSG00000031546	-0.587229	1.77638e-09	1.38367e-07	1416.2	1373.96	1387.61	1382.61	1956.04	1895.09	2263.79	2242.3	1390.09	2089.3	Gins4	8	23716632	23727675	-	1349	protein_coding	GINS complex subunit 4 (Sld5 homolog) [Source:MGI Symbol;Acc:MGI:1923847]	-	1338	1415	2903	1310	1770	1846	1928	1591	48.1283	46.6928	47.1567	46.9866	66.4743	64.4028	76.9327	76.2024
ENSMUSG00000083563	-5.1809	1.79868e-09	1.39393e-07	1.05845	0	0.955984	1.05542	33.1532	21.5584	38.7474	21.1404	0.767464	28.6499	Gm13340	2	22478115	22479659	-	1545	unprocessed_pseudogene	predicted gene 13340 [Source:MGI Symbol;Acc:MGI:3650227]	-	1	0	2	1	30	21	33	15	0.0314071	0	0.0283668	0.0313174	0.983751	0.639699	1.14975	0.627297
ENSMUSG00000028179	1.12854	1.80963e-09	1.39533e-07	372.573	258.285	295.399	330.348	116.036	141.67	133.855	184.626	314.151	144.047	Cth	3	157599885	157630714	-	2791	protein_coding	cystathionase (cystathionine gamma-lyase) [Source:MGI Symbol;Acc:MGI:1339968]	-	352	266	618	313	105	138	114	131	6.11983	4.24255	4.85218	5.42624	1.906	2.32704	2.19868	3.03265
ENSMUSG00000030084	1.52779	1.98617e-09	1.52346e-07	461.483	230.126	202.669	321.904	110.511	98.5527	96.2814	115.568	304.045	105.228	Plxna1	6	89293296	89339602	-	9054	protein_coding	plexin A1 [Source:MGI Symbol;Acc:MGI:107685]	-	436	237	424	305	100	96	82	82	2.3367	1.16523	1.0262	1.62995	0.559567	0.499017	0.487517	0.585172
ENSMUSG00000036752	-0.740456	1.99575e-09	1.52346e-07	9099.47	8150.54	8753.47	11320.5	14554.3	17414.1	14868.4	15514.3	9330.99	15587.8	Tubb4b	2	25112172	25114714	-	2088	protein_coding	tubulin
ENSMUSG00000029725	-0.774549	2.03575e-09	1.54626e-07	686.932	719.508	505.716	635.365	1075.27	1074.84	1124.85	1071.12	636.88	1086.52	Ppp1r35	5	137777111	137778372	+	1085	protein_coding	protein phosphatase 1
ENSMUSG00000024875	-0.608998	2.10424e-09	1.59037e-07	1309.3	1334.15	1197.85	1080.75	1821.22	1824.25	1890.4	1971.7	1230.51	1876.89	Yif1a	19	5138566	5142909	+	1889	protein_coding	Yip1 interacting factor homolog A (S. cerevisiae) [Source:MGI Symbol;Acc:MGI:1915340]	-	1237	1374	2506	1024	1648	1777	1610	1399	31.7756	32.3787	29.0708	26.229	44.1995	44.2732	45.8786	47.8515
ENSMUSG00000032002	-0.535387	2.1431e-09	1.61176e-07	3316.11	2992.61	2878.47	3192.66	4198.31	4395.86	4659.08	4683.31	3094.96	4484.14	Dcun1d5	9	7184520	7208205	+	3077	protein_coding	DCN1
ENSMUSG00000028398	-0.652302	2.21205e-09	1.65436e-07	1598.25	1589.52	1432.06	1518.76	2129.54	2237.97	2633.65	2645.37	1534.65	2411.63	Dmac1	4	75195591	75196542	-	741	protein_coding	distal membrane arm assembly complex 1 [Source:MGI Symbol;Acc:MGI:1914178]	-	1510	1637	2996	1439	1927	2180	2243	1877	98.8815	98.3412	88.5996	93.9631	131.752	138.46	162.94	163.665
ENSMUSG00000060743	-0.668373	2.22142e-09	1.65436e-07	27283.6	27785	25730.3	23740.7	38847.9	35933.8	45374.4	45990.3	26134.9	41536.6	H3f3a	1	180628397	180641508	-	3504	protein_coding	H3.3 histone A [Source:MGI Symbol;Acc:MGI:1097686]	-	25777	28615	53830	22494	35153	35003	38644	32632	356.964	363.525	336.642	310.611	508.265	470.139	593.655	601.714
ENSMUSG00000026248	-0.55999	2.4143e-09	1.78928e-07	1011.87	931.185	994.224	1060.7	1399.07	1464.95	1444.22	1586.94	999.496	1473.79	Mrpl44	1	79753735	79759162	+	1644	protein_coding	mitochondrial ribosomal protein L44 [Source:MGI Symbol;Acc:MGI:1916413]	-	956	959	2080	1005	1266	1427	1230	1126	28.2171	25.967	27.7249	29.5787	39.0143	40.8514	40.2735	44.2534
ENSMUSG00000027035	0.983926	2.54846e-09	1.87958e-07	240.267	188.373	204.103	233.249	103.88	112.925	112.72	107.112	216.498	109.159	Cers6	2	68691785	68944626	+	8875	protein_coding	ceramide synthase 6 [Source:MGI Symbol;Acc:MGI:2442564]	-	227	194	427	221	94	110	96	76	1.24112	0.973057	1.05431	1.20487	0.536601	0.583323	0.582263	0.553293
ENSMUSG00000038421	-1.02518	2.66462e-09	1.95581e-07	449.84	455.397	503.804	416.892	1204.57	1001.95	824.263	686.359	456.483	929.286	Fcrla	1	170745145	170755152	-	1745	protein_coding	Fc receptor-like A [Source:MGI Symbol;Acc:MGI:2138647]	-	425	469	1054	395	1090	976	702	487	11.8182	11.9642	13.2359	10.9526	31.6463	26.3232	21.655	18.032
ENSMUSG00000018858	-0.52848	2.73474e-09	1.99767e-07	1147.36	1137.04	1125.19	1189.46	1544.94	1607.64	1736.59	1744.79	1149.76	1658.49	Mrpl58	11	115294578	115303500	+	3332	protein_coding	mitochondrial ribosomal protein L58 [Source:MGI Symbol;Acc:MGI:1915822]	-	1084	1171	2354	1127	1398	1566	1479	1238	15.7863	15.6443	15.4814	16.3657	21.2566	22.1193	23.8935	24.0063
ENSMUSG00000036850	-1.06455	3.00771e-09	2.1866e-07	2000.46	2011.9	1251.38	1648.57	3293.22	2839.55	4419.55	3896.89	1728.08	3612.3	Mrpl41	2	24864129	24865110	-	888	protein_coding	mitochondrial ribosomal protein L41 [Source:MGI Symbol;Acc:MGI:1333816]	-	1890	2072	2618	1562	2980	2766	3764	2765	103.277	103.868	64.6048	85.1104	170.018	146.597	228.167	201.183
ENSMUSG00000001016	-0.536409	3.03296e-09	2.19326e-07	4050.67	3670.36	3677.67	3851.24	5368.61	5085.73	5637.16	6026.43	3812.49	5529.48	Ilf2	3	90383433	90395686	+	8580	protein_coding	interleukin enhancer binding factor 2 [Source:MGI Symbol;Acc:MGI:1915031]	-	3827	3780	7694	3649	4858	4954	4801	4276	21.6435	19.6114	19.6505	20.5779	28.6855	27.174	30.1204	32.2003
ENSMUSG00000027076	-0.951322	3.04559e-09	2.19326e-07	1403.5	1317.64	857.996	1260.18	2183.69	2057.29	2484.53	2621.41	1209.83	2336.73	Timm10	2	84657341	84660557	+	815	protein_coding	translocase of inner mitochondrial membrane 10 [Source:MGI Symbol;Acc:MGI:1353429]	-	1326	1357	1795	1194	1976	2004	2116	1860	78.9482	74.1186	48.2631	70.8861	122.835	115.724	139.757	147.457
ENSMUSG00000020843	-0.569732	3.07821e-09	2.20634e-07	876.394	926.33	889.065	970.99	1263.14	1461.87	1316.24	1392.45	915.695	1358.42	Timm22	11	76297778	76307118	+	3183	protein_coding	translocase of inner mitochondrial membrane 22 [Source:MGI Symbol;Acc:MGI:1929742]	-	828	954	1860	920	1143	1424	1121	988	12.6226	13.3419	12.8051	13.9851	18.1929	21.0552	18.9577	20.0554
ENSMUSG00000036565	0.738084	3.12291e-09	2.22792e-07	2355.04	2298.35	1752.32	2384.2	1250.98	1341.75	1416.04	1255.74	2197.48	1316.13	Ttyh3	5	140606333	140634786	-	5684	protein_coding	tweety family member 3 [Source:MGI Symbol;Acc:MGI:1925589]	-	2225	2367	3666	2259	1132	1307	1206	891	18.9947	18.5374	14.1334	19.2299	10.0898	10.822	11.4211	10.1282
ENSMUSG00000063286	0.978256	3.39336e-09	2.4096e-07	2493.7	1454.55	2340.25	2448.58	1141.58	1175.45	1060.27	1057.02	2184.27	1108.58	Gvin-ps7	7	106103436	106110878	-	7443	transcribed_unprocessed_pseudogene	GTPase
ENSMUSG00000006050	-0.624323	3.48835e-09	2.46558e-07	1330.47	1317.64	1261.9	1281.28	1862.11	1778.06	2245	2118.27	1297.82	2000.86	Sra1	18	36799734	36803868	-	2279	protein_coding	steroid receptor RNA activator 1 [Source:MGI Symbol;Acc:MGI:1344414]	-	1257	1357	2640	1214	1685	1732	1912	1503	26.7638	26.5058	25.3845	25.7744	37.4583	35.7675	45.1606	42.6113
ENSMUSG00000005481	-0.555765	3.51789e-09	2.47215e-07	10204.5	8348.62	8967.13	9771.12	12968.4	14316.8	13751.8	13773.7	9322.84	13702.7	Ddx39a	8	84441806	84453521	+	5155	protein_coding	DEAD box helicase 39a [Source:MGI Symbol;Acc:MGI:1915528]	-	9641	8598	18760	9258	11735	13946	11712	9773	90.7507	74.2461	79.7466	86.8967	115.331	127.323	122.298	122.492
ENSMUSG00000025264	-0.689707	3.53003e-09	2.47215e-07	894.387	684.552	703.126	750.406	1232.2	1261.68	1135.42	1255.74	758.118	1221.26	Tsr2	X	149870090	149879539	-	3805	protein_coding	TSR2 20S rRNA accumulation [Source:MGI Symbol;Acc:MGI:1916749]	-	845	705	1471	711	1115	1229	967	891	10.776	8.24783	8.47162	9.04127	14.8461	15.2014	13.6801	15.1298
ENSMUSG00000022283	0.5583	3.60383e-09	2.51232e-07	38628	42317	44468.1	47199.6	30381.6	30882.9	27508.3	28448	43153.2	29305.2	Pabpc1	15	36595905	36609912	-	6540	protein_coding	poly(A) binding protein
ENSMUSG00000015143	1.79646	4.04641e-09	2.80803e-07	858.4	270.908	341.286	416.892	152.505	155.015	124.461	109.93	471.872	135.478	Actn1	12	80214321	80307145	-	5533	protein_coding	actinin
ENSMUSG00000006732	-0.643845	4.08425e-09	2.82146e-07	1941.19	1949.76	1521.45	1720.34	2881.02	2893.96	2654.78	2703.16	1783.19	2783.23	Mettl1	10	126877283	126882234	+	2907	protein_coding	methyltransferase like 1 [Source:MGI Symbol;Acc:MGI:1339986]	-	1834	2008	3183	1630	2607	2819	2261	1918	30.6133	30.7485	23.9938	27.1305	45.4348	45.6389	41.867	42.6298
ENSMUSG00000027074	0.642084	4.12147e-09	2.83434e-07	1976.12	2032.29	2540.05	2258.61	1464.27	1392.06	1364.38	1427.68	2201.77	1412.1	Slc43a3	2	84766923	84788853	+	4464	protein_coding	solute carrier family 43
ENSMUSG00000009681	0.889048	4.27546e-09	2.92706e-07	694.341	763.203	582.672	774.681	426.572	380.865	407.435	300.194	703.724	378.766	Bcr	10	74896424	75020753	+	8191	protein_coding	BCR activator of RhoGEF and GTPase [Source:MGI Symbol;Acc:MGI:88141]	-	656	786	1219	734	386	371	347	213	3.88618	4.2716	3.26118	4.33584	2.3875	2.13168	2.28039	1.68017
ENSMUSG00000005779	-0.579946	4.62277e-09	3.13281e-07	8779.81	8275.8	7419.87	8967.94	11503.1	12065.5	13248.1	13166.3	8360.86	12495.7	Psmb4	3	94791404	94794272	-	1951	protein_coding	proteasome (prosome
ENSMUSG00000039976	2.22302	4.63304e-09	3.13281e-07	81.5004	57.2888	48.7552	50.6604	8.84086	15.3989	17.6125	8.45617	59.5512	12.5771	Tbc1d16	11	119033871	119119325	-	7119	protein_coding	TBC1 domain family
ENSMUSG00000042129	-0.657582	4.63755e-09	3.13281e-07	765.257	752.522	694.522	649.086	1211.2	1105.64	1197.65	995.01	715.347	1127.37	Rassf4	6	116609969	116650913	-	9209	protein_coding	Ras association (RalGDS/AF-6) domain family member 4 [Source:MGI Symbol;Acc:MGI:2386853]	-	723	775	1453	615	1096	1077	1020	706	3.80963	3.74623	3.45749	3.2313	6.02963	5.50412	5.96216	4.95339
ENSMUSG00000026796	1.40775	4.71591e-09	3.17171e-07	278.371	215.561	136.706	192.087	74.0422	75.9677	89.2364	69.0587	205.681	77.0763	Niban2	2	32766126	32815266	+	4672	protein_coding	niban apoptosis regulator 2 [Source:MGI Symbol;Acc:MGI:2442910]	-	263	222	286	182	67	74	76	49	2.73155	2.11522	1.34144	1.88488	0.726548	0.745442	0.875643	0.677647
ENSMUSG00000051234	-0.729576	4.95798e-09	3.31989e-07	2644	2439.14	2133.28	2241.72	3610.39	3355.93	4383.15	4330.97	2364.54	3920.11	Rnf7	9	96352990	96360728	-	1328	protein_coding	ring finger protein 7 [Source:MGI Symbol;Acc:MGI:1337096]	-	2498	2512	4463	2124	3267	3269	3733	3073	91.2748	84.2028	73.644	77.3875	124.636	115.852	151.313	149.512
ENSMUSG00000016559	-0.478863	5.02131e-09	3.34761e-07	14662.7	13528.9	12931.6	14280.9	18309.4	20296.7	19115.4	19483	13851	19301.1	H3f3b	11	115912738	115918788	-	2976	protein_coding	H3.3 histone B [Source:MGI Symbol;Acc:MGI:1101768]	-	13853	13933	27054	13531	16568	19771	16280	13824	225.875	208.409	199.208	219.994	282.052	312.666	294.468	300.131
ENSMUSG00000020755	-0.486387	5.2712e-09	3.49893e-07	1599.31	1472.03	1501.85	1531.42	2022.35	2210.25	2205.08	2111.22	1526.15	2137.23	Sap30bp	11	115824108	115857551	+	3708	protein_coding	SAP30 binding protein [Source:MGI Symbol;Acc:MGI:1927479]	-	1511	1516	3142	1451	1830	2153	1878	1498	19.7734	18.1997	18.5684	18.934	25.0037	27.3268	27.2629	26.1025
ENSMUSG00000101483	-1.20333	5.49681e-09	3.63289e-07	141.832	258.285	256.204	196.309	478.512	383.945	565.947	544.014	213.157	493.104	1700016L21Rik	1	80405912	80457752	+	2601	lncRNA	RIKEN cDNA 1700016L21 gene [Source:MGI Symbol;Acc:MGI:1919458]	-	134	266	536	186	433	374	482	386	2.49989	4.55246	4.51578	3.46009	8.43412	6.76731	9.97523	9.58864
ENSMUSG00000021501	-0.565076	5.57736e-09	3.66629e-07	717.627	707.856	682.095	658.585	969.18	995.793	1109.58	1017.56	691.541	1023.03	Caml	13	55770818	55780224	+	1755	protein_coding	calcium modulating ligand [Source:MGI Symbol;Acc:MGI:104728]	-	678	729	1427	624	877	970	945	722	18.746	18.4908	17.8178	17.2037	25.3171	26.0124	28.9848	26.5809
ENSMUSG00000028636	-0.601563	5.59537e-09	3.66629e-07	895.446	877.78	935.431	768.349	1338.29	1237.04	1397.25	1310.71	869.251	1320.82	Ppcs	4	119275727	119279617	-	1605	protein_coding	phosphopantothenoylcysteine synthetase [Source:MGI Symbol;Acc:MGI:1915237]	-	846	904	1957	728	1211	1205	1190	930	25.5771	25.0725	26.7192	21.9468	38.2262	35.3343	39.9106	37.4385
ENSMUSG00000057406	0.669455	5.72246e-09	3.73354e-07	2465.12	2330.39	2752.76	3066.01	1620.09	1808.85	1672.01	1571.44	2653.57	1668.1	Nsd2	5	33978069	34055319	+	16803	protein_coding	nuclear receptor binding SET domain protein 2 [Source:MGI Symbol;Acc:MGI:1276574]	HMG	2329	2400	5759	2905	1466	1762	1424	1115	6.72573	6.35813	7.51049	8.36515	4.42017	4.93519	4.56183	4.28744
ENSMUSG00000057497	-0.599077	5.80846e-09	3.77352e-07	2962.59	2727.53	3026.65	2528.8	3898.82	4075.57	4432.47	4636.8	2811.39	4260.91	Fam136a	6	86342628	86347040	+	2702	protein_coding	family with sequence similarity 136
ENSMUSG00000026797	1.30097	5.99167e-09	3.87605e-07	233.917	228.184	227.046	385.23	133.718	100.606	105.675	94.4273	268.594	108.606	Stxbp1	2	32677614	32737257	-	4997	protein_coding	syntaxin binding protein 1 [Source:MGI Symbol;Acc:MGI:107363]	-	221	235	475	365	121	98	90	67	2.14605	2.09345	2.08302	3.53426	1.22678	0.923	0.969503	0.866315
ENSMUSG00000037685	0.819914	6.17722e-09	3.97922e-07	405.385	334.994	434.017	416.892	207.76	245.355	218.394	231.135	397.822	225.661	Atp8a1	5	67775483	68004777	-	14278	protein_coding	ATPase
ENSMUSG00000044881	-0.888961	6.55517e-09	4.20495e-07	390.567	383.543	298.267	299.74	626.596	549.226	752.639	607.435	343.029	633.974	Coa4	7	100186278	100189576	+	2627	protein_coding	cytochrome c oxidase assembly factor 4 [Source:MGI Symbol;Acc:MGI:1915435]	-	369	395	624	284	567	535	641	431	6.81589	6.69333	5.20514	5.23086	10.9349	9.5847	13.1345	10.6005
ENSMUSG00000031917	-0.739222	6.6036e-09	4.21829e-07	5387.49	4805.46	4311.97	4850.73	7392.07	6786.79	8930.69	9197.5	4838.91	8076.76	Nip7	8	107783509	107787563	+	3130	protein_coding	NIP7
ENSMUSG00000042842	0.997044	6.66491e-09	4.23972e-07	2799.59	1478.83	2050.11	1956.76	1041.01	993.74	1007.43	1109.17	2071.32	1037.84	Serpinb6b	13	33149192	33163050	+	2262	protein_coding	serine (or cysteine) peptidase inhibitor
ENSMUSG00000020422	1.63996	6.70409e-09	4.24695e-07	400.093	182.547	185.461	330.348	76.2525	75.9677	82.1914	118.386	274.612	88.1995	Tns3	11	8381652	8614681	-	11799	protein_coding	tensin 3 [Source:MGI Symbol;Acc:MGI:2443012]	-	378	188	388	313	69	74	70	84	1.55454	0.70928	0.720601	1.28355	0.296276	0.29517	0.319352	0.459986
ENSMUSG00000032487	5.17281	6.91834e-09	4.36456e-07	1099.73	81.5637	133.838	211.085	11.0511	15.3989	5.87082	9.86554	381.553	10.5466	Ptgs2	1	149975782	149983978	+	4580	protein_coding	prostaglandin-endoperoxide synthase 2 [Source:MGI Symbol;Acc:MGI:97798]	-	1039	84	280	200	10	15	5	7	11.008	0.81643	1.33968	2.1129	0.110618	0.154138	0.0587653	0.0987513
ENSMUSG00000022551	-0.587352	7.10032e-09	4.46093e-07	5348.33	4927.8	4258.43	5291.9	7014.12	7768.21	7393.71	7600.69	4956.62	7444.18	Cyc1	15	76227723	76230460	+	2154	protein_coding	cytochrome c-1 [Source:MGI Symbol;Acc:MGI:1913695]	-	5053	5075	8909	5014	6347	7567	6297	5393	113.831	104.881	90.6341	112.63	149.285	165.334	157.364	161.769
ENSMUSG00000030045	-0.697508	7.21811e-09	4.51635e-07	2023.75	1569.13	1490.86	1836.44	2597	2796.43	2881.4	2938.52	1730.04	2803.34	Mrpl19	6	81934832	81942939	-	5450	protein_coding	mitochondrial ribosomal protein L19 [Source:MGI Symbol;Acc:MGI:1926274]	-	1912	1616	3119	1740	2350	2724	2454	2085	17.0235	13.1993	12.5409	15.4478	21.8456	23.5232	24.2379	24.7184
ENSMUSG00000070284	-0.657118	7.64849e-09	4.7661e-07	1061.62	889.432	830.272	1008.99	1438.85	1584.03	1541.68	1400.91	947.578	1491.37	Gmppb	9	107926441	107930000	+	2785	protein_coding	GDP-mannose pyrophosphorylase B [Source:MGI Symbol;Acc:MGI:2660880]	-	1003	916	1737	956	1302	1543	1313	994	17.4756	14.6412	13.6673	16.6091	23.6853	26.0751	25.3779	23.0606
ENSMUSG00000021102	-0.594512	7.72554e-09	4.79454e-07	2009.99	2199.31	1697.35	2024.3	2923.01	2998.67	3078.66	2963.89	1982.74	2991.06	Glrx5	12	104998947	105009165	+	3682	protein_coding	glutaredoxin 5 [Source:MGI Symbol;Acc:MGI:1920296]	-	1899	2265	3551	1918	2645	2921	2622	2103	25.0264	27.3835	21.1337	25.2046	36.3944	37.3364	38.3323	36.9033
ENSMUSG00000028822	-0.498883	7.78559e-09	4.81225e-07	1561.21	1496.3	1410.08	1549.36	2051.08	2039.84	2219.17	2187.33	1504.24	2124.35	Tmem50a	4	134625160	134642335	-	1270	protein_coding	transmembrane protein 50A [Source:MGI Symbol;Acc:MGI:1919067]	-	1475	1541	2950	1468	1856	1987	1890	1552	56.3566	54.0137	50.901	55.929	74.04	73.6341	80.1077	78.9584
ENSMUSG00000022312	-0.581515	7.88993e-09	4.84481e-07	11482	10545	11022	9797.5	14973.1	14603.3	17529.1	17016.6	10711.6	16030.5	Eif3h	15	51649954	51728919	-	1612	protein_coding	eukaryotic translation initiation factor 3
ENSMUSG00000028394	-0.627854	7.90174e-09	4.84481e-07	2036.45	1898.3	1715.99	2196.34	2939.59	2817.99	3065.74	3295.09	1961.77	3029.6	Pole3	4	62440886	62443305	-	2040	protein_coding	polymerase (DNA directed)
ENSMUSG00000025858	-0.590639	8.07288e-09	4.92995e-07	3173.22	2949.89	2538.62	2964.69	4134.21	4253.17	4767.1	4343.65	2906.6	4374.53	Get4	5	139238079	139255806	+	2431	protein_coding	golgi to ER traffic protein 4 [Source:MGI Symbol;Acc:MGI:1914854]	-	2998	3038	5311	2809	3741	4143	4060	3082	59.8416	55.6298	47.874	55.9089	77.9642	80.2075	89.8995	81.9139
ENSMUSG00000068105	-0.451679	8.24648e-09	5.0159e-07	4497.34	4946.25	4797.13	4535.16	6356.58	6553.76	6135	6638.1	4693.97	6420.86	Tnfrsf13c	15	82105944	82108570	-	2048	protein_coding	tumor necrosis factor receptor superfamily
ENSMUSG00000079794	-2.53119	8.47804e-09	5.12841e-07	15.8767	4.85498	11.4718	4.2217	39.7839	42.0902	69.2756	63.4213	9.1063	53.6428	ENSMUSG00000079794	GL456210.1	135395	136519	-	255	protein_coding	-	-	15	5	24	4	36	41	59	45	2.85435	0.87284	2.06243	0.758987	7.15245	7.56709	12.4545	11.402
ENSMUSG00000069744	-0.540972	8.49865e-09	5.12841e-07	6063.84	5572.55	4837.28	5451.27	7766.7	8142.92	7861.02	8117.93	5481.23	7972.14	Psmb3	11	97594225	97604326	+	2300	protein_coding	proteasome (prosome
ENSMUSG00000014856	-0.817741	8.64334e-09	5.19519e-07	1054.21	1156.46	832.184	967.824	1754.91	1451.6	2021.91	1834.99	1002.67	1765.85	Tmem208	8	106052986	106061851	+	1511	protein_coding	transmembrane protein 208 [Source:MGI Symbol;Acc:MGI:1913570]	-	996	1191	1741	917	1588	1414	1722	1302	31.9854	35.0875	25.2489	29.3643	53.2449	44.0423	61.3458	55.6745
ENSMUSG00000003316	0.671128	8.81688e-09	5.27872e-07	1498.76	1623.51	1675.84	1997.92	1001.23	1136.44	1040.31	1089.44	1699.01	1066.85	Glg1	8	111881053	111985848	-	7090	protein_coding	golgi apparatus protein 1 [Source:MGI Symbol;Acc:MGI:104967]	-	1416	1672	3506	1893	906	1107	886	773	9.69111	10.4977	10.8361	12.9187	6.47402	7.34829	6.72672	7.04439
ENSMUSG00000041215	0.587689	9.3653e-09	5.58516e-07	831.939	902.055	921.091	934.05	645.383	599.529	587.082	555.289	897.284	596.821	Yeats2	16	19959813	20051323	+	11585	protein_coding	YEATS domain containing 2 [Source:MGI Symbol;Acc:MGI:2447762]	-	786	929	1927	885	584	584	500	394	3.29218	3.56964	3.64497	3.69625	2.55393	2.37248	2.32322	2.19741
ENSMUSG00000016552	0.579257	9.42552e-09	5.5992e-07	901.796	947.692	1028.16	886.556	657.539	631.353	616.436	617.301	941.051	630.657	Foxred2	15	77824722	77840922	-	5939	protein_coding	FAD-dependent oxidoreductase domain containing 2 [Source:MGI Symbol;Acc:MGI:106315]	-	852	976	2151	840	595	615	525	438	6.96118	7.31546	7.93662	6.84354	5.0757	4.87357	4.75841	4.76509
ENSMUSG00000027566	-0.653093	9.67783e-09	5.7268e-07	13437	12362.7	11117.1	11293	17824.3	16559.9	21100.9	20324.4	12052.5	18952.4	Psma7	2	179678167	179684226	-	3071	protein_coding	proteasome subunit alpha 7 [Source:MGI Symbol;Acc:MGI:1347070]	-	12695	12732	23258	10700	16129	16131	17971	14421	200.59	184.553	165.959	168.585	266.085	247.21	314.999	303.407
ENSMUSG00000028409	-0.630608	1.0474e-08	6.174e-07	3342.57	2656.64	3465.92	3144.11	4607.2	5062.12	4652.04	5207.59	3152.31	4882.24	Smu1	4	40736542	40757923	-	3119	protein_coding	smu-1 suppressor of mec-8 and unc-52 homolog (C. elegans) [Source:MGI Symbol;Acc:MGI:1915546]	-	3158	2736	7251	2979	4169	4931	3962	3695	49.1307	39.0486	50.9437	46.2136	67.7187	74.4054	68.3778	76.5437
ENSMUSG00000036880	-0.729911	1.083e-08	6.3593e-07	214.865	179.634	199.323	200.531	329.322	329.536	322.895	335.428	198.588	329.295	Acaa2	18	74912268	74939279	+	1516	protein_coding	acetyl-Coenzyme A acyltransferase 2 (mitochondrial 3-oxoacyl-Coenzyme A thiolase) [Source:MGI Symbol;Acc:MGI:1098623]	-	203	185	417	190	298	321	275	238	6.49761	5.43222	6.02761	6.06414	9.95885	9.96531	9.76449	10.1435
ENSMUSG00000023952	0.758827	1.10547e-08	6.46637e-07	1566.5	1412.8	1065.92	1307.67	819.99	753.518	784.341	801.927	1338.22	789.944	Gtpbp2	17	46471958	46480296	+	5305	protein_coding	GTP binding protein 2 [Source:MGI Symbol;Acc:MGI:1860138]	-	1480	1455	2230	1239	742	734	668	569	13.5373	12.2091	9.21144	11.3006	7.08616	6.51172	6.77809	6.93006
ENSMUSG00000032855	0.662213	1.1319e-08	6.59567e-07	1117.72	1321.53	1108.46	1236.96	842.092	671.39	739.723	769.512	1196.17	755.679	Pkd1	17	24768808	24815482	+	17415	protein_coding	polycystin 1
ENSMUSG00000024037	-0.496946	1.14493e-08	6.64012e-07	2411.14	2195.42	2055.37	2230.11	3192.66	3006.88	3125.62	3216.16	2223.01	3135.33	Wdr4	17	31713296	31738954	-	5439	protein_coding	WD repeat domain 4 [Source:MGI Symbol;Acc:MGI:1889002]	-	2278	2261	4300	2113	2889	2929	2662	2282	20.3232	18.5049	17.3244	18.7973	26.9104	25.3446	26.3454	27.1086
ENSMUSG00000004268	-0.567412	1.14822e-08	6.64012e-07	6249.07	5892.97	5620.23	5304.56	7930.26	7930.42	9063.37	9259.51	5766.71	8545.89	Emg1	6	124681048	124689141	-	4632	protein_coding	EMG1 N1-specific pseudouridine methyltransferase [Source:MGI Symbol;Acc:MGI:1315195]	-	5904	6069	11758	5026	7176	7725	7719	6570	61.8492	58.3248	55.6254	52.5011	78.4885	78.4901	89.7033	91.6446
ENSMUSG00000039262	0.680031	1.15977e-08	6.68156e-07	2909.67	3372.27	2544.83	3334.08	2023.45	1734.94	1953.81	1874.45	3040.21	1896.66	Prrc2b	2	32041094	32124549	+	11262	protein_coding	proline-rich coiled-coil 2B [Source:MGI Symbol;Acc:MGI:1923304]	-	2749	3473	5324	3159	1831	1690	1664	1330	11.8445	13.7276	10.3593	13.5722	8.23693	7.06246	7.95342	7.63038
ENSMUSG00000029198	-0.740438	1.17705e-08	6.75564e-07	2973.18	2802.29	2262.34	2538.29	4065.69	3806.6	4862.21	4929.95	2644.03	4416.11	Grpel1	5	36622342	36631424	+	3528	protein_coding	GrpE-like 1
ENSMUSG00000028318	-0.592043	1.18768e-08	6.79112e-07	1368.57	1142.86	1205.5	1360.44	1768.17	1875.58	1986.68	2019.62	1269.34	1912.51	Polr1e	4	45018583	45036565	+	3897	protein_coding	polymerase (RNA) I polypeptide E [Source:MGI Symbol;Acc:MGI:1929022]	-	1293	1177	2522	1289	1600	1827	1692	1433	16.1	13.4447	14.1815	16.0043	20.8009	22.0645	23.3715	23.7589
ENSMUSG00000059534	-0.782871	1.20139e-08	6.82962e-07	4097.25	4018.95	3535.71	3337.25	5937.75	5225.35	7609.75	7017.21	3747.29	6447.52	Uqcr10	11	4651973	4654342	-	584	protein_coding	ubiquinol-cytochrome c reductase
ENSMUSG00000024902	-0.751439	1.20336e-08	6.82962e-07	2121.13	2026.47	1594.1	1883.93	2931.85	2794.38	3643.43	3461.39	1906.41	3207.76	Mrpl11	19	5012175	5017027	+	3229	protein_coding	mitochondrial ribosomal protein L11 [Source:MGI Symbol;Acc:MGI:2137215]	-	2004	2087	3335	1785	2653	2722	3103	2456	30.1152	28.7713	22.6327	26.7476	41.6257	39.6739	51.7285	49.144
ENSMUSG00000021576	-0.618231	1.36449e-08	7.71543e-07	2651.41	2489.63	2547.7	2537.24	3581.66	3443.19	4256.34	4419.76	2556.49	3925.24	Pdcd6	13	74451628	74465699	-	2795	protein_coding	programmed cell death 6 [Source:MGI Symbol;Acc:MGI:109283]	-	2505	2564	5330	2404	3241	3354	3625	3136	43.4893	40.8358	41.7882	41.6167	58.7475	56.4763	69.814	72.4944
ENSMUSG00000027088	-0.635521	1.38133e-08	7.78185e-07	474.184	453.455	496.634	422.17	685.167	668.311	763.206	759.646	461.611	719.083	Phospho2	2	69619967	69630349	+	4335	protein_coding	phosphatase
ENSMUSG00000028684	-0.659012	1.43364e-08	8.04685e-07	728.211	737.957	586.496	766.238	1070.85	1162.1	1087.28	1119.03	704.726	1109.81	Urod	4	116847162	116851610	-	2591	protein_coding	uroporphyrinogen decarboxylase [Source:MGI Symbol;Acc:MGI:98916]	-	688	760	1227	726	969	1132	926	794	12.8848	13.0572	10.3773	13.5576	18.9474	20.5619	19.238	19.7999
ENSMUSG00000025324	1.14327	1.47286e-08	8.23667e-07	330.235	297.125	277.235	478.107	177.922	161.175	150.293	133.889	345.676	155.82	Atp10a	7	58305914	58479168	+	5587	protein_coding	ATPase
ENSMUSG00000020372	-0.524861	1.50464e-08	8.38368e-07	75380.4	68592.1	71750.4	62288	95595.2	95303.6	105622	103485	69502.7	100001	Rack1	11	48691159	48697261	+	5119	protein_coding	receptor for activated C kinase 1 [Source:MGI Symbol;Acc:MGI:101849]	-	71218	70641	150108	59017	86503	92835	89955	73427	675.089	614.295	642.58	557.836	856.127	853.516	945.924	926.789
ENSMUSG00000027314	3.29428	1.63319e-08	9.06688e-07	163.001	25.2459	34.8934	72.8243	7.73576	9.23932	5.87082	7.04681	73.9911	7.47318	Dll4	2	119156265	119166443	+	3852	protein_coding	delta like canonical Notch ligand 4 [Source:MGI Symbol;Acc:MGI:1859388]	-	154	26	73	69	7	9	5	5	1.93995	0.300464	0.415284	0.866717	0.092067	0.109962	0.0698715	0.0838675
ENSMUSG00000085786	-1.2878	1.70567e-08	9.43495e-07	151.358	101.955	98.9444	93.9327	264.121	196.079	362.817	263.551	111.547	271.642	Gm15987	6	128913346	128952034	-	4360	lncRNA	predicted gene 15987 [Source:MGI Symbol;Acc:MGI:3801849]	-	143	105	207	89	239	191	309	187	1.5915	1.07203	1.04038	0.987684	2.77718	2.06173	3.81494	2.77118
ENSMUSG00000052456	-0.493553	1.83856e-08	1.01333e-06	2617.54	2693.54	2310.61	2571.01	3599.34	3756.3	3467.3	3516.36	2548.18	3584.82	Get3	8	85744560	85751910	-	1881	protein_coding	guided entry of tail-anchored proteins factor 3
ENSMUSG00000028525	0.990527	2.03188e-08	1.11586e-06	1074.32	588.424	846.524	731.409	436.518	407.557	393.345	393.212	810.17	407.658	Pde4b	4	101944740	102464456	+	10560	protein_coding	phosphodiesterase 4B
ENSMUSG00000032815	0.674316	2.03934e-08	1.11593e-06	866.868	1037.99	862.298	1036.43	598.969	548.2	655.183	579.248	950.897	595.4	Fanca	8	123995039	124045315	-	8761	protein_coding	Fanconi anemia
ENSMUSG00000014444	0.615299	2.15254e-08	1.172e-06	2494.76	2835.31	2204.5	2819.04	1702.97	1606.61	1702.54	1743.38	2588.4	1688.88	Piezo1	8	123208437	123278068	-	9935	protein_coding	piezo-type mechanosensitive ion channel component 1 [Source:MGI Symbol;Acc:MGI:3603204]	-	2357	2920	4612	2671	1541	1565	1450	1237	11.5119	13.0834	10.1725	13.0083	7.85827	7.41364	7.85627	8.04474
ENSMUSG00000003810	0.671431	2.15716e-08	1.172e-06	1012.93	1221.51	1000.92	1228.51	772.471	663.178	682.189	682.131	1115.97	699.992	Mast2	4	116163959	116321380	-	8049	protein_coding	microtubule associated serine/threonine kinase 2 [Source:MGI Symbol;Acc:MGI:894676]	-	957	1258	2094	1164	699	646	581	484	5.76935	6.95735	5.70089	6.99722	4.39975	3.77725	3.88553	3.8852
ENSMUSG00000053580	0.995069	2.18736e-08	1.1842e-06	270.962	304.893	277.713	307.128	185.658	128.324	154.99	111.34	290.174	145.078	Tanc2	11	105480812	105820130	+	16605	protein_coding	tetratricopeptide repeat
ENSMUSG00000030086	-0.553804	2.2017e-08	1.18775e-06	612.841	597.163	570.723	560.43	870.825	798.688	857.139	910.448	585.289	859.275	Chchd6	6	89360128	89572634	-	2529	protein_coding	coiled-coil-helix-coiled-coil-helix domain containing 6 [Source:MGI Symbol;Acc:MGI:1913348]	-	579	615	1194	531	788	778	730	646	11.1093	10.8251	10.3458	10.1592	15.7859	14.4782	15.5378	16.5042
ENSMUSG00000038371	0.856073	2.2238e-08	1.19545e-06	480.535	425.296	490.42	358.844	216.601	252.541	274.754	226.907	438.774	242.701	Sbf2	7	109907220	110214129	-	14783	protein_coding	SET binding factor 2 [Source:MGI Symbol;Acc:MGI:1921831]	-	454	438	1026	340	196	246	234	161	1.49022	1.31891	1.52087	1.11284	0.671716	0.783173	0.852059	0.703677
ENSMUSG00000034266	-0.871834	2.30033e-08	1.22977e-06	1083.85	884.577	765.265	1131.41	1515.1	1598.4	1926.8	2025.25	966.277	1766.39	Batf	12	85733443	85755861	+	1406	protein_coding	basic leucine zipper transcription factor
ENSMUSG00000057666	1.50796	2.30375e-08	1.22977e-06	1169.58	1412.8	840.788	2545.68	610.02	412.69	550.683	524.283	1492.21	524.419	Gapdh	6	125138678	125143430	-	4133	protein_coding	glyceraldehyde-3-phosphate dehydrogenase [Source:MGI Symbol;Acc:MGI:95640]	-	1105	1455	1759	2412	552	402	469	372	12.9734	15.6712	9.32629	28.2375	6.76653	4.57768	6.10835	5.81551
ENSMUSG00000019837	-0.540283	2.36095e-08	1.25323e-06	1120.89	1025.37	1009.04	1171.52	1469.79	1636.39	1576.9	1602.44	1081.71	1571.38	Gtf3c6	10	40123699	40134104	-	2799	protein_coding	general transcription factor IIIC
ENSMUSG00000002660	-0.595821	2.36484e-08	1.25323e-06	1078.56	1048.68	899.581	1117.69	1504.05	1688.74	1507.63	1551.71	1036.13	1563.03	Clpp	17	57297305	57303188	+	1223	protein_coding	caseinolytic mitochondrial matrix peptidase proteolytic subunit [Source:MGI Symbol;Acc:MGI:1858213]	-	1019	1080	1882	1059	1361	1645	1284	1101	40.43	39.3099	33.7211	41.8971	56.3799	63.303	56.5138	58.1662
ENSMUSG00000019710	-0.564551	2.37233e-08	1.25323e-06	1710.45	1965.3	1717.9	1628.52	2669.94	2356.03	2748.72	2611.55	1755.54	2596.56	Mrpl24	3	87826813	87830979	+	2255	protein_coding	mitochondrial ribosomal protein L24 [Source:MGI Symbol;Acc:MGI:1914957]	-	1616	2024	3594	1543	2416	2295	2341	1853	34.7737	39.9548	34.9253	33.1081	54.2804	47.8984	55.8819	53.0932
ENSMUSG00000059323	0.80301	2.40469e-08	1.26594e-06	913.439	911.765	741.366	1040.65	547.028	482.498	588.256	445.358	901.805	515.785	Tonsl	15	76510202	76524158	-	4956	protein_coding	tonsoku-like
ENSMUSG00000020901	1.54342	2.46693e-08	1.29425e-06	529.223	232.068	227.524	400.006	102.775	99.5793	146.77	126.843	347.205	118.992	Pik3r5	11	68322947	68388675	+	5550	protein_coding	phosphoinositide-3-kinase regulatory subunit 5 [Source:MGI Symbol;Acc:MGI:2443588]	-	500	239	476	379	93	97	125	90	4.37153	1.91695	1.87941	3.30416	0.84895	0.822553	1.21236	1.04775
ENSMUSG00000004933	-1.40036	2.54251e-08	1.32933e-06	42.3379	89.3316	64.5289	62.27	223.232	169.388	150.293	139.527	64.6171	170.61	Matk	10	81088769	81099199	+	4594	protein_coding	megakaryocyte-associated tyrosine kinase [Source:MGI Symbol;Acc:MGI:99259]	-	40	92	135	59	202	165	128	99	0.422499	0.89146	0.643948	0.621406	2.22768	1.69036	1.49981	1.39237
ENSMUSG00000030750	-0.806676	2.58093e-08	1.34482e-06	3168.99	2841.13	3126.07	2442.25	4590.62	4137.16	6150.27	5380.94	2894.61	5064.75	Nsmce1	7	125066812	125090768	-	1329	protein_coding	NSE1 homolog
ENSMUSG00000028187	-0.585719	2.59286e-08	1.34643e-06	1393.97	1457.46	1585.02	1497.65	2051.08	2062.42	2276.7	2525.58	1483.53	2228.95	Rpf1	3	146211711	146227184	-	4139	protein_coding	ribosome production factor 1 homolog [Source:MGI Symbol;Acc:MGI:1917535]	-	1317	1501	3316	1419	1856	2009	1939	1792	15.44	16.1432	17.5561	16.5883	22.7182	22.8439	25.2173	27.9739
ENSMUSG00000000409	-0.734368	2.67176e-08	1.3827e-06	2089.37	2668.3	2060.62	2429.59	4162.94	4358.91	3538.93	3316.23	2311.97	3844.25	Lck	4	129442137	129467434	-	2929	protein_coding	lymphocyte protein tyrosine kinase [Source:MGI Symbol;Acc:MGI:96756]	-	1974	2748	4311	2302	3767	4246	3014	2353	32.7028	41.764	32.2528	38.0277	65.1581	68.2253	55.3911	51.9054
ENSMUSG00000048490	0.609533	2.72656e-08	1.4026e-06	474.184	459.281	485.64	481.273	300.589	322.35	318.198	304.422	475.095	311.39	Nrip1	16	76084288	76170715	-	11457	protein_coding	nuclear receptor interacting protein 1 [Source:MGI Symbol;Acc:MGI:1315213]	-	448	473	1016	456	272	314	271	216	1.89742	1.83779	1.94326	1.92579	1.20279	1.28986	1.27325	1.21813
ENSMUSG00000039640	-0.789267	2.72858e-08	1.4026e-06	5822.51	5188.03	3726.9	5335.17	8003.19	8150.11	9273.54	9251.05	5018.15	8669.47	Mrpl12	11	120375439	120379891	+	1532	protein_coding	mitochondrial ribosomal protein L12 [Source:MGI Symbol;Acc:MGI:1926273]	-	5501	5343	7797	5055	7242	7939	7898	6564	174.237	155.25	111.526	159.653	239.493	243.889	277.507	276.834
ENSMUSG00000106918	-0.752165	2.9861e-08	1.52898e-06	1232.03	1381.73	1318.78	1326.67	2027.87	1768.82	2616.04	2449.47	1314.8	2215.55	Mrpl33	5	31754279	31821728	+	7326	protein_coding	mitochondrial ribosomal protein L33 [Source:MGI Symbol;Acc:MGI:2137225]	-	1164	1423	2759	1257	1835	1723	2228	1738	7.70979	8.64655	8.25264	8.302	12.69	11.0689	16.3706	15.3283
ENSMUSG00000002102	-0.591726	2.99682e-08	1.52898e-06	6337.98	5471.56	5147.5	6601.68	8575.64	9426.16	8637.15	8853.61	5889.68	8873.14	Psmc3	2	90884354	90896714	+	2607	protein_coding	proteasome (prosome
ENSMUSG00000004562	2.71471	3.00448e-08	1.52898e-06	374.69	74.7667	79.8247	130.873	27.6277	11.2925	28.1799	33.8247	165.039	25.2312	Arhgef40	14	52222176	52243708	+	10366	protein_coding	Rho guanine nucleotide exchange factor (GEF) 40 [Source:MGI Symbol;Acc:MGI:2685515]	-	354	77	167	124	25	11	24	24	1.6571	0.330662	0.353032	0.578795	0.122186	0.0499421	0.124628	0.149593
ENSMUSG00000113061	-0.82641	3.05071e-08	1.54735e-06	868.985	912.736	651.981	822.175	1363.7	1178.53	1629.74	1595.4	813.969	1441.84	Rps18-ps5	13	28441511	28442117	+	607	protein_coding	ribosomal protein S18
ENSMUSG00000064368	-2.07115	3.08547e-08	1.5598e-06	1117.72	962.257	2283.37	716.633	4698.92	4789.05	5934.22	5939.05	1269.99	5340.31	mt-Nd6	MT	13552	14070	-	519	protein_coding	mitochondrially encoded NADH dehydrogenase 6 [Source:MGI Symbol;Acc:MGI:102495]	-	1056	991	4777	679	4252	4665	5054	4214	98.7309	84.9985	201.695	63.3019	415.067	423.028	524.184	524.611
ENSMUSG00000051413	0.520331	3.14988e-08	1.5871e-06	2916.02	2836.28	2715	3191.6	2076.5	1866.34	2097.06	2087.27	2914.72	2031.79	Plagl2	2	153069679	153083346	-	5735	protein_coding	pleiomorphic adenoma gene-like 2 [Source:MGI Symbol;Acc:MGI:1933165]	zf-C2H2	2755	2921	5680	3024	1879	1818	1786	1481	23.3101	22.6727	21.7032	25.5131	16.5991	14.9192	16.7635	16.6852
ENSMUSG00000031429	-0.710908	3.17014e-08	1.59206e-06	1139.95	973.909	1097.95	994.209	1716.23	1390	1829.35	1954.79	1051.5	1722.59	Psmd10	X	139849178	139857477	-	1469	protein_coding	proteasome (prosome
ENSMUSG00000076432	-0.520444	3.18257e-08	1.59306e-06	6332.69	6006.58	6886.91	5776.34	8396.61	8774.27	9041.06	9664	6250.63	8968.98	Ywhaq	12	21440072	21467638	-	3061	protein_coding	tyrosine 3-monooxygenase/tryptophan 5-monooxygenase activation protein theta [Source:MGI Symbol;Acc:MGI:891963]	-	5983	6186	14408	5473	7598	8547	7700	6857	94.8445	89.9604	103.145	86.5121	125.756	131.412	135.408	144.737
ENSMUSG00000028899	-0.484455	3.38172e-08	1.68721e-06	1134.65	1101.11	1030.07	1113.47	1478.63	1479.32	1565.16	1599.63	1094.83	1530.68	Taf12	4	132001686	132023077	+	4038	protein_coding	TATA-box binding protein associated factor 12 [Source:MGI Symbol;Acc:MGI:1913714]	-	1072	1134	2155	1055	1338	1441	1333	1135	12.882	12.5012	11.6947	12.6416	16.7873	16.7951	17.7697	18.161
ENSMUSG00000042817	2.40998	3.47292e-08	1.72707e-06	244.501	59.2308	84.1266	101.321	17.6817	19.5052	18.7866	36.6434	122.295	23.1542	Flt3	5	147267551	147337299	-	6176	protein_coding	FMS-like tyrosine kinase 3 [Source:MGI Symbol;Acc:MGI:95559]	-	231	61	176	96	16	19	16	26	1.81494	0.439671	0.624473	0.752105	0.131252	0.144788	0.139453	0.272005
ENSMUSG00000062352	-0.711325	3.48914e-08	1.7295e-06	1273.31	1267.15	1237.52	1041.7	1777.01	1709.27	2264.96	2145.05	1204.92	1974.07	Itgb1bp1	12	21290826	21336285	-	3537	protein_coding	integrin beta 1 binding protein 1 [Source:MGI Symbol;Acc:MGI:1306802]	-	1203	1305	2589	987	1608	1665	1929	1522	16.5039	16.4241	16.04	13.502	23.0326	22.1546	29.3571	27.8029
ENSMUSG00000030220	-0.501031	3.51362e-08	1.736e-06	11016.3	10069.2	10133.9	9164.25	13463.5	14056.1	15208.9	14424.8	10095.9	14288.3	Arhgdib	6	136900653	136918897	-	1707	protein_coding	Rho
ENSMUSG00000038909	0.520987	3.56426e-08	1.74993e-06	1794.07	1950.73	2140.45	2091.85	1401.28	1341.75	1412.52	1407.95	1994.27	1390.88	Kat7	11	95165085	95201072	-	5536	protein_coding	K(lysine) acetyltransferase 7 [Source:MGI Symbol;Acc:MGI:2182799]	-	1695	2009	4478	1982	1268	1307	1203	999	14.857	16.1543	17.7254	17.323	11.6042	11.1113	11.6973	11.6595
ENSMUSG00000016477	0.574058	3.56475e-08	1.74993e-06	797.01	805.927	834.096	916.108	524.926	559.492	589.43	579.248	838.285	563.274	E2f3	13	30090558	30170046	-	5429	protein_coding	E2F transcription factor 3 [Source:MGI Symbol;Acc:MGI:1096340]	E2F	753	830	1745	868	475	545	502	411	6.73026	6.80555	7.04342	7.73596	4.43268	4.72456	4.97737	4.89139
ENSMUSG00000029119	0.623409	3.65649e-08	1.78316e-06	1166.41	1410.86	1113.24	1320.34	857.564	818.193	803.128	769.512	1252.71	812.099	Man2b2	5	36964265	36987997	-	3528	protein_coding	mannosidase 2
ENSMUSG00000030603	-0.539885	3.66667e-08	1.78316e-06	4942.95	4283.06	4089.22	4946.77	6456.04	6977.74	6645.77	6459.11	4565.5	6634.66	Psmc4	7	27741132	27749526	-	2163	protein_coding	proteasome (prosome
ENSMUSG00000028830	0.617249	3.66748e-08	1.78316e-06	812.887	925.359	737.542	880.224	545.923	543.067	547.16	548.242	839.003	546.098	AU040320	4	126647337	126763863	+	6259	protein_coding	expressed sequence AU040320 [Source:MGI Symbol;Acc:MGI:2140475]	-	768	953	1543	834	494	529	466	389	5.95405	6.77787	5.40218	6.44727	3.99866	3.97773	4.00772	4.01564
ENSMUSG00000068391	-0.696532	3.78321e-08	1.82806e-06	2060.8	2067.25	1698.78	1838.55	2844.55	2658.87	3379.24	3537.5	1916.34	3105.04	Chrac1	15	72962241	72969403	+	2353	protein_coding	chromatin accessibility complex 1 [Source:MGI Symbol;Acc:MGI:2135796]	-	1947	2129	3554	1742	2574	2590	2878	2510	40.1514	40.2771	33.0982	35.8213	55.4216	51.8039	65.8393	68.9227
ENSMUSG00000032212	0.54355	3.78376e-08	1.82806e-06	1977.18	2115.8	1977.93	2161.51	1487.48	1239.1	1459.49	1462.92	2058.1	1412.24	Sltm	9	70450036	70499516	+	11276	protein_coding	SAFB-like
ENSMUSG00000040407	0.70392	3.80855e-08	1.83423e-06	826.647	875.838	831.706	1042.76	524.926	551.279	494.323	625.757	894.238	549.071	Akap9	5	3978054	4131310	+	22102	protein_coding	A kinase (PRKA) anchor protein (yotiao) 9 [Source:MGI Symbol;Acc:MGI:2178217]	-	781	902	1740	988	475	537	421	444	1.71465	1.81669	1.72515	2.16292	1.08882	1.14348	1.02534	1.29796
ENSMUSG00000028455	-0.589215	4.24428e-08	2.03766e-06	4119.47	3647.06	3138.5	3928.29	5254.79	5534.35	5758.1	5757.24	3708.33	5576.12	Stoml2	4	43027690	43031710	-	3022	protein_coding	stomatin (Epb7.2)-like 2 [Source:MGI Symbol;Acc:MGI:1913842]	-	3892	3756	6566	3722	4755	5391	4904	4085	62.4935	55.3269	47.6118	59.5932	79.7165	83.9576	87.3519	87.3389
ENSMUSG00000022013	-0.946092	4.34978e-08	2.08176e-06	1208.75	1122.47	969.368	1067.03	1861	1498.82	2646.56	2407.19	1091.9	2103.39	Dnajc15	14	78058121	78112565	-	6513	protein_coding	DnaJ heat shock protein family (Hsp40) member C15 [Source:MGI Symbol;Acc:MGI:1913398]	-	1142	1156	2028	1011	1684	1460	2254	1708	8.50828	7.90099	6.82331	7.51077	13.0995	10.5501	18.629	16.944
ENSMUSG00000022364	0.751177	4.37342e-08	2.08653e-06	321.768	330.139	295.399	316.627	196.709	177.6	206.653	167.714	315.983	187.169	Tbc1d31	15	57775595	57833463	+	6366	protein_coding	TBC1 domain family
ENSMUSG00000044317	3.30285	4.39475e-08	2.09018e-06	74.0913	19.4199	31.5475	35.8844	5.52554	3.07977	4.69665	2.81872	40.2358	4.03017	Gpr4	7	18946463	18958099	+	2882	protein_coding	G protein-coupled receptor 4 [Source:MGI Symbol;Acc:MGI:2441992]	-	70	20	66	34	5	3	4	2	1.17858	0.308916	0.501832	0.57082	0.0878958	0.0489905	0.0747106	0.044838
ENSMUSG00000020100	0.684277	4.42834e-08	2.09961e-06	622.367	608.814	534.873	584.705	344.794	326.456	376.906	415.762	587.69	365.979	Slc29a3	10	60547851	60588573	-	5834	protein_coding	solute carrier family 29 (nucleoside transporters)
ENSMUSG00000045005	1.271	4.52827e-08	2.14035e-06	132.306	117.491	112.328	179.422	55.2554	49.2764	57.534	62.0119	135.387	56.0194	Fzd5	1	64769717	64776910	-	6915	protein_coding	frizzled class receptor 5 [Source:MGI Symbol;Acc:MGI:108571]	-	125	121	235	170	50	48	49	44	0.877151	0.77893	0.744704	1.18952	0.366328	0.326689	0.381435	0.411122
ENSMUSG00000029066	-0.835946	4.61248e-08	2.17342e-06	2287.3	2378.94	1564.95	2089.74	3359.53	3226.58	4265.74	3992.72	2080.23	3711.14	Mrpl20	4	155887335	155894432	+	1664	protein_coding	mitochondrial ribosomal protein L20 [Source:MGI Symbol;Acc:MGI:2137221]	-	2161	2450	3274	1980	3040	3143	3633	2833	63.017	65.5417	43.1155	57.574	92.5577	88.8947	117.524	110.003
ENSMUSG00000021276	-0.471516	4.86183e-08	2.28012e-06	2151.82	2220.67	2238.91	2073.91	2924.12	2811.83	3077.48	3237.3	2171.33	3012.68	Cinp	12	110839044	110855579	-	3873	protein_coding	cyclin-dependent kinase 2 interacting protein [Source:MGI Symbol;Acc:MGI:1914486]	-	2033	2287	4684	1965	2646	2739	2621	2297	25.471	26.2859	26.5019	24.5488	34.6126	33.2835	36.428	38.3198
ENSMUSG00000029642	-0.597827	4.8688e-08	2.28012e-06	3862.27	3953.9	3242.22	4096.1	5115.55	5678.07	6108	6025.02	3788.62	5731.66	Polr1d	5	147013860	147048407	+	3043	protein_coding	polymerase (RNA) I polypeptide D [Source:MGI Symbol;Acc:MGI:108403]	-	3649	4072	6783	3881	4629	5531	5202	4275	58.1873	59.5677	48.8459	61.7101	77.0686	85.5434	92.0205	90.7704
ENSMUSG00000038677	3.29581	5.04375e-08	2.35483e-06	188.403	33.9849	28.6795	72.8243	3.31532	9.23932	10.5675	9.86554	80.973	8.24691	Scube3	17	28361115	28393828	+	8844	protein_coding	signal peptide
ENSMUSG00000006850	-0.597778	5.09487e-08	2.37144e-06	503.821	580.656	511.93	512.936	779.101	848.991	836.004	724.412	527.335	797.127	Tmco6	18	36868092	36875450	+	3363	protein_coding	transmembrane and coiled-coil domains 6 [Source:MGI Symbol;Acc:MGI:1919233]	-	476	598	1071	486	705	827	712	514	6.8681	7.91552	6.97864	6.99236	10.6207	11.5735	11.3964	9.87521
ENSMUSG00000051518	-0.508474	5.14631e-08	2.38811e-06	1135.71	1194.33	1137.14	1167.3	1518.42	1648.71	1810.56	1613.72	1158.62	1647.85	Rps19bp1	15	80144816	80148516	-	1083	protein_coding	ribosomal protein S19 binding protein 1 [Source:MGI Symbol;Acc:MGI:1913788]	-	1073	1230	2379	1106	1374	1606	1542	1145	48.0759	50.557	48.1365	49.413	64.2763	69.7914	76.6429	68.3105
ENSMUSG00000064359	-5.29599	5.33547e-08	2.46838e-06	1.05845	0	0.955984	0	23.2073	18.4786	23.4833	26.7779	0.503608	22.9868	mt-Tg	MT	9391	9458	+	68	Mt_tRNA	mitochondrially encoded tRNA glycine [Source:MGI Symbol;Acc:MGI:102486]	-	1	0	2	0	21	18	20	19	0.713588	0	0.64451	0	15.646	12.458	15.8321	18.0532
ENSMUSG00000079487	0.585426	5.38038e-08	2.48164e-06	2353.99	3033.39	2747.02	2688.17	1959.36	1757.52	1791.77	1703.92	2705.64	1803.14	Med12	X	100317636	100341071	+	7704	protein_coding	mediator complex subunit 12 [Source:MGI Symbol;Acc:MGI:1926212]	-	2224	3124	5747	2547	1773	1712	1526	1209	14.008	18.0509	16.3468	15.9966	11.6596	10.4586	10.6624	10.1396
ENSMUSG00000066149	-0.644337	5.56897e-08	2.56089e-06	1504.05	1507.96	1238.48	1257.01	2118.49	1886.87	2347.15	2252.16	1376.87	2151.17	Cdc26	4	62301891	62326879	-	7180	protein_coding	cell division cycle 26 [Source:MGI Symbol;Acc:MGI:1913690]	-	1421	1553	2591	1191	1917	1838	1999	1598	9.60342	9.62835	7.90772	8.02605	13.5266	12.0478	14.9866	14.3801
ENSMUSG00000023045	2.65344	5.66324e-08	2.59642e-06	84.6757	33.9849	51.1452	45.3832	11.0511	2.05318	12.9158	8.45617	53.7972	8.61906	Soat2	15	102058961	102071904	+	2213	protein_coding	sterol O-acyltransferase 2 [Source:MGI Symbol;Acc:MGI:1332226]	-	80	35	107	43	10	2	11	6	1.75414	0.704031	1.05952	0.94016	0.228934	0.0425337	0.267564	0.175178
ENSMUSG00000078713	-0.870295	5.69289e-08	2.6022e-06	3841.1	3676.19	3194.9	3176.83	5583.01	4739.77	7720.12	7347	3472.25	6347.48	Tomm5	4	45105208	45108114	-	868	protein_coding	translocase of outer mitochondrial membrane 5 [Source:MGI Symbol;Acc:MGI:1915762]	-	3629	3786	6684	3010	5052	4617	6575	5213	202.873	194.163	168.743	167.788	294.874	250.337	407.748	388.042
ENSMUSG00000025173	-0.508893	5.75969e-08	2.62487e-06	965.303	902.055	1027.2	889.722	1359.28	1387.95	1304.5	1340.3	946.071	1348.01	Wdr45b	11	121218050	121245271	-	4562	protein_coding	WD repeat domain 45B [Source:MGI Symbol;Acc:MGI:1914090]	-	912	929	2149	843	1230	1352	1111	951	9.70054	9.06495	10.3226	8.94102	13.6597	13.9478	13.1092	13.469
ENSMUSG00000020898	0.536844	6.12488e-08	2.78299e-06	1170.64	1328.32	1275.76	1335.11	959.234	866.443	860.662	834.342	1277.46	880.17	Ctc1	11	68906737	68927299	+	6797	protein_coding	CTS telomere maintenance complex component 1 [Source:MGI Symbol;Acc:MGI:1916214]	-	1106	1368	2669	1265	868	844	733	592	7.89577	8.95929	8.60478	9.00508	6.46986	5.844	5.80501	5.62749
ENSMUSG00000023079	1.3102	6.15808e-08	2.78977e-06	101.611	123.316	88.4285	113.986	50.835	45.17	32.8766	42.2809	106.835	42.7906	Gtf2ird1	5	134386510	134485570	-	7594	protein_coding	general transcription factor II I repeat domain-containing 1 [Source:MGI Symbol;Acc:MGI:1861942]	GTF2I	96	127	185	108	46	44	28	30	0.613419	0.744454	0.533838	0.688126	0.306888	0.272689	0.198474	0.255247
ENSMUSG00000029484	2.37557	6.34036e-08	2.8574e-06	313.3	59.2308	104.202	112.93	26.5226	24.6382	24.6574	38.0528	147.416	28.4677	Anxa3	5	96941198	96993825	+	3643	protein_coding	annexin A3 [Source:MGI Symbol;Acc:MGI:1201378]	-	296	61	218	107	24	24	21	27	3.94266	0.745376	1.31131	1.42115	0.333768	0.310054	0.310296	0.478867
ENSMUSG00000095612	1.28573	6.34479e-08	2.8574e-06	208.514	174.779	202.191	253.302	57.4656	95.473	119.765	70.4681	209.696	85.7928	Ighv5-4	12	113561066	113561597	-	425	IG_V_gene	immunoglobulin heavy variable 5-4 [Source:MGI Symbol;Acc:MGI:4439895]	-	197	180	423	240	52	93	102	50	22.4923	18.8534	21.8102	27.3235	6.19879	10.2986	12.919	7.60136
ENSMUSG00000026116	0.60229	6.37195e-08	2.86119e-06	1552.74	1716.72	1793.9	1979.98	1086.32	1236.02	1090.8	1227.55	1760.84	1160.17	Tmem131	1	36831272	36982747	-	9413	protein_coding	transmembrane protein 131 [Source:MGI Symbol;Acc:MGI:1927110]	-	1467	1768	3753	1876	983	1204	929	871	7.56238	8.36102	8.73693	9.64316	5.29076	6.01982	5.31256	5.97861
ENSMUSG00000067194	-0.544863	6.41543e-08	2.87227e-06	5796.05	5299.7	6044.21	5694.01	7500.37	7771.29	9034.01	9014.28	5708.49	8329.99	Eif1ax	X	158155174	158172924	+	5266	protein_coding	eukaryotic translation initiation factor 1A
ENSMUSG00000060098	-0.486519	6.47539e-08	2.87969e-06	3081.14	2725.59	3119.38	3031.18	4006.02	4536.51	4075.52	4136.48	2989.32	4188.63	Prmt7	8	106937568	106979426	+	6125	protein_coding	protein arginine N-methyltransferase 7 [Source:MGI Symbol;Acc:MGI:2384879]	-	2911	2807	6526	2872	3625	4419	3471	2935	23.0618	20.4005	23.348	22.6878	29.9843	33.9549	30.5046	30.9608
ENSMUSG00000060373	-0.556499	6.48312e-08	2.87969e-06	14230.8	11872.4	14748	14730.6	18922.8	20186.9	20722.8	21917	13895.4	20437.4	Hnrnpc	14	52310834	52341485	-	4322	protein_coding	heterogeneous nuclear ribonucleoprotein C [Source:MGI Symbol;Acc:MGI:107795]	-	13445	12227	30854	13957	17123	19664	17649	15551	150.95	125.933	156.435	156.251	200.719	214.127	219.812	232.479
ENSMUSG00000018415	0.562472	6.48859e-08	2.87969e-06	1172.76	1243.85	1156.26	1281.28	838.777	912.639	758.51	772.33	1213.54	820.564	Gid4	11	60307971	60341753	+	4864	protein_coding	GID complex subunit 4
ENSMUSG00000060012	0.70498	6.58526e-08	2.91412e-06	432.905	456.368	386.218	489.717	284.013	274.1	253.619	267.779	441.302	269.878	Kif13b	14	64884714	65047066	+	13017	protein_coding	kinesin family member 13B [Source:MGI Symbol;Acc:MGI:1098265]	-	409	470	808	464	257	267	216	190	1.52465	1.60728	1.36022	1.72473	1.00026	0.965351	0.893221	0.943089
ENSMUSG00000023088	0.465454	6.92878e-08	3.05682e-06	1595.08	1742.94	1618.96	1687.62	1227.78	1139.52	1200	1245.88	1661.15	1203.29	Abcc1	16	14179422	14293601	+	15092	protein_coding	ATP-binding cassette
ENSMUSG00000039680	-0.646306	6.94777e-08	3.05682e-06	553.568	534.048	678.271	553.042	832.146	910.586	956.943	941.454	579.732	910.282	Mrps6	16	91855158	91909115	+	1533	protein_coding	mitochondrial ribosomal protein S6 [Source:MGI Symbol;Acc:MGI:2153111]	-	523	550	1419	524	753	887	815	668	16.5545	15.9708	20.2838	16.5388	24.8854	27.2312	28.6175	28.1543
ENSMUSG00000029328	-0.441458	7.26339e-08	3.1865e-06	9642.45	9040.94	8724.79	9615.97	12325.3	13330.3	11863.7	12750.5	9256.04	12567.5	Hnrnpdl	5	100181436	100187523	-	4818	protein_coding	heterogeneous nuclear ribonucleoprotein D-like [Source:MGI Symbol;Acc:MGI:1355299]	-	9110	9311	18253	9111	11153	12985	10104	9047	91.7504	86.027	83.0187	91.4985	117.278	126.841	112.887	121.324
ENSMUSG00000032715	1.00604	7.36577e-08	3.22215e-06	1042.57	762.232	556.861	735.631	395.629	427.062	389.822	325.563	774.323	384.519	Trib3	2	152179342	152185952	-	2125	protein_coding	tribbles pseudokinase 3 [Source:MGI Symbol;Acc:MGI:1345675]	-	985	785	1165	697	358	416	332	231	22.4923	16.4443	12.0137	15.8704	8.53525	9.21339	8.40999	7.02366
ENSMUSG00000024413	0.7513	7.48368e-08	3.26438e-06	364.106	397.137	366.142	425.336	192.289	243.302	236.007	250.866	388.18	230.616	Npc1	18	12322749	12369457	-	11317	protein_coding	NPC intracellular cholesterol transporter 1 [Source:MGI Symbol;Acc:MGI:1097712]	-	344	409	766	403	174	237	201	178	1.47497	1.60878	1.48322	1.72301	0.778951	0.985603	0.956051	1.01625
ENSMUSG00000038357	-4.37102	7.51222e-08	3.26749e-06	3.17534	0.970996	5.25791	23.2193	156.925	120.111	130.332	259.323	8.15589	166.673	Camp	9	109676447	109678685	-	758	protein_coding	cathelicidin antimicrobial peptide [Source:MGI Symbol;Acc:MGI:108443]	-	3	1	11	22	142	117	111	184	0.192047	0.0587267	0.318003	1.40433	9.49099	7.26443	7.88261	15.6841
ENSMUSG00000039202	0.576047	7.6554e-08	3.32031e-06	785.367	712.711	724.636	830.619	527.137	499.95	533.07	484.821	763.333	511.244	Abhd2	7	78922947	79015256	+	10573	protein_coding	abhydrolase domain containing 2 [Source:MGI Symbol;Acc:MGI:1914344]	-	742	734	1516	787	477	487	454	344	3.40535	3.09032	3.14202	3.60156	2.28566	2.16778	2.31139	2.10218
ENSMUSG00000024085	0.747535	7.69046e-08	3.32607e-06	646.711	540.845	633.818	791.568	379.052	380.865	387.474	408.715	653.235	389.027	Man2a1	17	64907731	65062105	+	7223	protein_coding	mannosidase 2
ENSMUSG00000019738	-0.699553	7.9097e-08	3.40228e-06	718.685	691.349	543.477	643.809	968.075	966.022	1187.08	1089.44	649.33	1052.65	Polr2i	7	29931373	29932815	+	1212	protein_coding	polymerase (RNA) II (DNA directed) polypeptide I [Source:MGI Symbol;Acc:MGI:1917170]	-	679	712	1137	610	876	941	1011	773	27.1846	26.1506	20.5573	24.3524	36.6179	36.5403	44.9019	41.2085
ENSMUSG00000033845	-0.658299	7.91125e-08	3.40228e-06	2872.62	2457.59	2210.24	2597.4	3591.6	3617.71	4337.36	4447.95	2534.46	3998.65	Mrpl15	1	4843429	4855962	-	8487	protein_coding	mitochondrial ribosomal protein L15 [Source:MGI Symbol;Acc:MGI:1351639]	-	2714	2531	4624	2461	3250	3524	3694	3156	15.5172	13.2753	11.9391	14.0305	19.4009	19.5419	23.4293	24.0266
ENSMUSG00000066406	0.465833	7.93354e-08	3.40229e-06	1954.95	1933.25	1817.33	2067.58	1452.11	1350.99	1421.91	1399.5	1943.28	1406.13	Akap13	7	75105282	75404357	+	21024	protein_coding	A kinase (PRKA) anchor protein 13 [Source:MGI Symbol;Acc:MGI:2676556]	-	1847	1991	3802	1959	1314	1316	1211	993	4.26293	4.21561	3.96283	4.50852	3.16645	2.94595	3.10059	3.05172
ENSMUSG00000095159	-0.953414	7.98701e-08	3.41562e-06	124.897	99.0416	132.404	128.762	194.499	277.18	228.962	241.001	121.276	235.41	Tubb4b-ps1	5	7229365	7230700	+	1336	processed_pseudogene	tubulin
ENSMUSG00000036528	0.820928	8.01229e-08	3.41686e-06	479.476	377.717	368.054	508.714	230.968	246.382	244.226	257.913	433.491	244.872	Ppfibp2	7	107194414	107347790	+	10876	protein_coding	PTPRF interacting protein
ENSMUSG00000000827	-0.463778	8.06218e-08	3.42856e-06	1561.21	1490.48	1588.85	1537.75	2048.87	2002.88	2228.56	2246.52	1544.57	2131.71	Tpd52l2	2	181138935	181159759	+	4982	protein_coding	tumor protein D52-like 2 [Source:MGI Symbol;Acc:MGI:1913564]	-	1475	1535	3324	1457	1854	1951	1898	1594	14.3663	13.7154	14.6206	14.1505	18.8538	18.4306	20.5073	20.6726
ENSMUSG00000034361	1.70723	8.19538e-08	3.47552e-06	198.988	88.3606	100.378	174.145	37.5737	35.9307	59.8823	38.0528	140.468	42.8599	Cpne2	8	95259618	95297159	+	3200	protein_coding	copine II [Source:MGI Symbol;Acc:MGI:2387578]	-	188	91	210	165	34	35	51	27	2.85078	1.26589	1.43806	2.49487	0.538296	0.514758	0.857899	0.54516
ENSMUSG00000027671	-0.447036	8.24296e-08	3.48602e-06	2572.03	2337.19	2310.61	2528.8	3289.91	3244.03	3263	3488.17	2437.16	3321.28	Actl6a	3	32760447	32781122	+	3886	protein_coding	actin-like 6A [Source:MGI Symbol;Acc:MGI:1861453]	-	2430	2407	4834	2396	2977	3160	2779	2475	30.3431	27.5726	27.2591	29.8331	38.8122	38.271	38.4948	41.1512
ENSMUSG00000027133	-0.669874	8.36586e-08	3.51414e-06	4379.85	4468.52	3844.49	4018	5920.06	5663.7	7454.76	7547.13	4177.72	6646.42	Nop10	2	112092271	112093614	+	1109	protein_coding	NOP10 ribonucleoprotein [Source:MGI Symbol;Acc:MGI:1913431]	-	4138	4602	8043	3807	5357	5517	6349	5355	181.057	184.723	158.926	166.099	244.727	234.13	308.17	311.988
ENSMUSG00000027351	1.00753	8.36674e-08	3.51414e-06	703.867	649.596	913.921	595.259	403.364	428.088	331.114	260.732	715.661	355.825	Spred1	2	116951855	117012760	+	6784	protein_coding	sprouty protein with EVH-1 domain 1
ENSMUSG00000031812	-0.542362	8.3785e-08	3.51414e-06	2019.52	2097.35	2334.99	1840.66	3046.78	2860.08	3032.86	3149.92	2073.13	3022.41	Map1lc3b	8	122317100	122325499	+	7517	protein_coding	microtubule-associated protein 1 light chain 3 beta [Source:MGI Symbol;Acc:MGI:1914693]	-	1908	2160	4885	1744	2757	2786	2583	2235	12.3166	12.7913	14.2406	11.2258	18.5817	17.443	18.4968	19.2107
ENSMUSG00000040270	0.500073	8.40533e-08	3.5143e-06	1896.74	2091.53	1841.23	2088.68	1457.64	1385.9	1315.06	1437.55	1979.54	1399.04	Bach2	4	32238804	32586108	+	9940	protein_coding	BTB and CNC homology
ENSMUSG00000067547	-0.756988	8.42492e-08	3.5143e-06	394.801	360.24	499.024	468.608	726.056	646.752	737.375	810.383	430.668	730.142	Gm7666	15	6683404	6684222	+	819	transcribed_processed_pseudogene	predicted pseudogene 7666 [Source:MGI Symbol;Acc:MGI:3648907]	-	373	371	1044	444	657	630	628	575	22.0994	20.1649	27.9335	26.2309	40.6419	36.2028	41.2755	45.3622
ENSMUSG00000020171	-0.464172	8.52863e-08	3.54145e-06	2174.05	2130.37	2282.41	1991.59	2824.66	2882.67	3069.26	3066.77	2144.6	2960.84	Yeats4	10	117051126	117060412	-	1415	protein_coding	YEATS domain containing 4 [Source:MGI Symbol;Acc:MGI:1927224]	-	2054	2194	4775	1887	2556	2808	2614	2176	70.4369	69.0216	73.9478	64.5253	91.5159	93.3954	99.441	99.3602
ENSMUSG00000035199	-0.4315	8.53641e-08	3.54145e-06	1683.99	1750.71	1783.87	1663.35	2203.59	2394.01	2343.63	2345.18	1720.48	2321.6	Arl6ip5	6	97187650	97210276	+	1442	protein_coding	ADP-ribosylation factor-like 6 interacting protein 5 [Source:MGI Symbol;Acc:MGI:1929501]	-	1591	1803	3732	1576	1994	2332	1996	1664	53.5379	55.659	56.7133	52.8817	70.0571	76.1111	74.5095	74.5587
ENSMUSG00000070733	0.661674	9.10488e-08	3.76705e-06	1754.9	1898.3	1773.83	2375.76	1281.93	1156.97	1200	1292.39	1950.7	1232.82	Fryl	5	73177330	73413962	-	15192	protein_coding	FRY like transcription coactivator [Source:MGI Symbol;Acc:MGI:1919563]	-	1658	1955	3711	2251	1160	1127	1022	917	5.29573	5.72845	5.35284	7.16927	3.86844	3.49135	3.6212	3.9
ENSMUSG00000047989	-0.538704	9.1805e-08	3.78807e-06	781.134	716.595	816.41	714.522	1064.22	1061.5	1091.97	1190.91	757.165	1102.15	Ino80c	18	24237814	24255010	-	2828	protein_coding	INO80 complex subunit C [Source:MGI Symbol;Acc:MGI:2443014]	-	738	738	1708	677	963	1034	930	845	12.6629	11.6167	13.2348	11.5831	17.252	17.2078	17.7019	19.3058
ENSMUSG00000102215	-2.38805	9.28881e-08	3.81444e-06	6.35068	12.6229	10.0378	8.44339	60.7809	70.8348	42.2699	22.5498	9.36371	49.1088	Gm2464	3	13535499	13536889	-	877	lncRNA	predicted gene 2464 [Source:MGI Symbol;Acc:MGI:3780631]	-	6	13	21	8	55	69	36	16	0.331977	0.659855	0.52472	0.441372	3.17728	3.70284	2.20963	1.17877
ENSMUSG00000004296	2.91513	9.29436e-08	3.81444e-06	195.813	22.3329	72.6548	137.205	15.4715	18.4786	16.4383	5.63745	107.001	14.0065	Il12b	11	44290890	44304860	+	1967	protein_coding	interleukin 12b [Source:MGI Symbol;Acc:MGI:96540]	-	185	23	152	130	14	18	14	4	4.56377	0.520509	1.69335	3.19782	0.360592	0.430678	0.383124	0.131391
ENSMUSG00000037361	-0.725853	9.51412e-08	3.89416e-06	3622	3598.51	3971.64	3267.59	5223.85	4968.7	6725.61	7005.94	3614.94	5981.02	Sf3b6	12	4867544	4877659	+	2854	protein_coding	splicing factor 3B
ENSMUSG00000020091	0.520375	9.54796e-08	3.89756e-06	3437.83	4026.72	3985.98	4127.76	2939.59	2597.28	2715.84	2608.73	3894.57	2715.36	Eif4ebp2	10	61264270	61288440	-	5784	protein_coding	eukaryotic translation initiation factor 4E binding protein 2 [Source:MGI Symbol;Acc:MGI:109198]	-	3248	4147	8339	3911	2660	2530	2313	1851	27.2486	31.9162	31.5932	32.717	23.2994	20.5862	21.526	20.677
ENSMUSG00000087260	-0.676257	9.72768e-08	3.95145e-06	1962.36	1890.53	1754.71	1743.56	2558.33	2532.6	3264.17	3393.74	1837.79	2937.21	Lamtor5	3	107186174	107191398	+	884	protein_coding	late endosomal/lysosomal adaptor
ENSMUSG00000039182	-0.610511	9.73173e-08	3.95145e-06	446.664	452.484	431.627	387.341	631.017	603.635	676.318	715.956	429.529	656.732	AW209491	13	14804739	14813681	+	3031	protein_coding	expressed sequence AW209491 [Source:MGI Symbol;Acc:MGI:2145422]	-	422	466	903	367	571	588	576	508	6.7559	6.84392	6.52845	5.85861	9.54426	9.13012	10.2295	10.829
ENSMUSG00000017404	-0.64367	9.95132e-08	4.02989e-06	48102.2	44189.1	36858.4	39385.3	61891.6	58118.4	73321.8	69965	42133.7	65824.2	Rpl19	11	97917536	97921318	+	1022	protein_coding	ribosomal protein L19 [Source:MGI Symbol;Acc:MGI:98020]	-	45446	45509	77111	37317	56005	56613	62446	49643	2157.75	1982.22	1653.38	1766.73	2776.31	2607.06	3289.05	3138.47
ENSMUSG00000022792	-0.46594	1.00595e-07	4.06291e-06	1053.15	1023.43	1113.24	1054.37	1399.07	1539.89	1493.54	1433.32	1061.05	1466.45	Yars2	16	16120829	16127504	+	3149	protein_coding	tyrosyl-tRNA synthetase 2 (mitochondrial) [Source:MGI Symbol;Acc:MGI:1917370]	-	995	1054	2329	999	1266	1500	1272	1017	15.3323	14.8995	16.2071	15.35	20.3682	22.4183	21.7436	20.8669
ENSMUSG00000025869	-0.671183	1.01466e-07	4.08729e-06	3343.63	3020.77	2691.1	3805.86	4537.57	5435.8	5221.51	5275.24	3215.34	5117.53	Nop16	13	54731998	54737903	-	1845	protein_coding	NOP16 nucleolar protein [Source:MGI Symbol;Acc:MGI:107862]	-	3159	3111	5630	3606	4106	5295	4447	3743	83.0825	75.06	66.8683	94.5679	112.75	135.069	129.744	131.079
ENSMUSG00000078570	-0.713001	1.0196e-07	4.09637e-06	459.366	502.005	349.89	423.225	721.636	716.56	713.891	680.722	433.621	708.202	1110065P20Rik	4	124742873	124744989	-	2069	protein_coding	RIKEN cDNA 1110065P20 gene [Source:MGI Symbol;Acc:MGI:1916170]	-	434	517	732	401	653	698	608	483	10.1785	11.1233	7.75281	9.37775	15.9899	15.8774	15.8183	15.0833
ENSMUSG00000007080	0.714462	1.02263e-07	4.09777e-06	2062.91	2094.44	2022.38	2872.86	1302.92	1365.37	1369.07	1478.42	2263.15	1378.95	Pole	5	110434172	110485340	+	11160	protein_coding	polymerase (DNA directed)
ENSMUSG00000019689	-0.80244	1.05522e-07	4.2173e-06	715.51	732.131	552.559	576.262	1090.74	985.527	1378.47	1033.06	644.115	1121.95	Fmc1	6	38510437	38516384	+	689	protein_coding	formation of mitochondrial complex V assembly factor 1 [Source:MGI Symbol;Acc:MGI:1913367]	-	676	754	1156	546	987	960	1174	733	47.6084	48.7144	36.766	38.3432	72.5755	65.5748	91.7202	68.7377
ENSMUSG00000032575	-0.613249	1.06346e-07	4.23236e-06	5372.67	5147.25	4684.32	6021.19	7095.9	7877.03	8911.9	8577.38	5306.36	8115.55	Manf	9	106715511	106769178	-	3524	protein_coding	mesencephalic astrocyte-derived neurotrophic factor [Source:MGI Symbol;Acc:MGI:1922090]	-	5076	5301	9800	5705	6421	7673	7590	6086	69.8944	66.9618	60.9394	78.3311	92.3122	102.474	115.937	111.585
ENSMUSG00000042462	-0.80728	1.06454e-07	4.23236e-06	1995.17	1940.05	1360.84	2068.63	2909.75	2919.62	3759.67	3288.04	1841.17	3219.27	Dctpp1	7	126856131	126859881	-	676	protein_coding	dCTP pyrophosphatase 1 [Source:MGI Symbol;Acc:MGI:1913672]	-	1885	1998	2847	1960	2633	2844	3202	2333	135.307	131.569	92.2888	140.289	197.332	198.001	254.971	222.986
ENSMUSG00000030214	-1.21145	1.07649e-07	4.26879e-06	293.19	187.402	226.568	268.078	372.421	461.966	673.97	749.781	243.809	564.534	Plbd1	6	136589068	136638926	-	2633	protein_coding	phospholipase B domain containing 1 [Source:MGI Symbol;Acc:MGI:1914107]	-	277	193	474	254	337	450	574	532	5.10488	3.26296	3.9449	4.66764	6.48442	8.04353	11.7348	13.0548
ENSMUSG00000021235	-0.553204	1.08868e-07	4.30595e-06	694.341	633.089	585.54	577.317	891.822	903.4	945.202	909.039	622.572	912.366	Coq6	12	84408431	84420570	+	3142	protein_coding	coenzyme Q6 monooxygenase [Source:MGI Symbol;Acc:MGI:1924408]	-	656	652	1225	547	807	880	805	645	10.131	9.23733	8.54355	8.42356	13.0125	13.1814	13.7913	13.2637
ENSMUSG00000026158	0.947056	1.1115e-07	4.36688e-06	881.686	519.483	621.39	767.293	319.376	380.865	412.131	332.609	697.463	361.246	Ogfrl1	1	23405505	23436853	-	8109	protein_coding	opioid growth factor receptor-like 1 [Source:MGI Symbol;Acc:MGI:1917405]	-	833	535	1300	727	289	371	351	236	4.98464	2.93692	3.51305	4.33792	1.80561	2.15324	2.33	1.88042
ENSMUSG00000037242	0.645678	1.11268e-07	4.36688e-06	10063.7	7426.18	9277.83	10523.6	5756.51	6049.7	5706.43	6323.81	9322.84	5959.11	Clic4	4	134941280	135000125	-	6572	protein_coding	chloride intracellular channel 4 (mitochondrial) [Source:MGI Symbol;Acc:MGI:1352754]	-	9508	7648	19410	9971	5209	5893	4860	4487	70.2018	51.803	64.7197	73.4101	40.1559	42.2011	39.8066	44.1132
ENSMUSG00000026201	-0.617857	1.11467e-07	4.36688e-06	1130.42	1203.06	987.054	961.491	1743.86	1449.55	1675.53	1699.69	1070.51	1642.16	Stk16	1	75187482	75192250	+	4518	protein_coding	serine/threonine kinase 16 [Source:MGI Symbol;Acc:MGI:1313271]	-	1068	1239	2065	911	1578	1412	1427	1206	11.4705	12.2076	10.0157	9.75634	17.6951	14.7087	17.0018	17.2469
ENSMUSG00000020737	-0.413751	1.11553e-07	4.36688e-06	4067.61	3947.1	3829.19	4295.58	5233.79	5379.34	5546.75	5333.03	4034.87	5373.23	Jpt1	11	115388179	115405213	-	2149	protein_coding	Jupiter microtubule associated homolog 1 [Source:MGI Symbol;Acc:MGI:1096361]	-	3843	4065	8011	4070	4736	5240	4724	3784	86.7742	84.2033	81.6881	91.6374	111.652	114.757	118.329	113.769
ENSMUSG00000018286	-0.653596	1.12609e-07	4.39694e-06	6865.08	6626.08	4962.04	6663.95	9537.08	9194.15	10742.4	10026.2	6279.29	9874.96	Psmb6	11	70416193	70418684	+	1872	protein_coding	proteasome (prosome
ENSMUSG00000019907	0.473955	1.14478e-07	4.45691e-06	1735.85	1760.42	1926.79	1848.05	1334.97	1369.47	1223.48	1309.3	1817.78	1309.3	Ppp1r12a	10	107998054	108120336	+	8020	protein_coding	protein phosphatase 1
ENSMUSG00000063229	-0.553812	1.14729e-07	4.45691e-06	16680.1	14013.4	15019.9	17581.3	21483.3	25286	23303.6	22834.5	15823.7	23226.8	Ldha	7	46490899	46505051	+	3310	protein_coding	lactate dehydrogenase A [Source:MGI Symbol;Acc:MGI:96759]	-	15759	14432	31423	16658	19440	24631	19847	16202	231.024	194.09	208.031	243.506	297.55	350.218	322.762	316.265
ENSMUSG00000040681	-0.492419	1.1674e-07	4.52353e-06	8709.96	8196.18	7316.15	8563.71	10728.4	11473.2	11688.8	12224.8	8196.5	11528.8	Hmgn1	16	95921818	95928929	-	3221	protein_coding	high mobility group nucleosomal binding domain 1 [Source:MGI Symbol;Acc:MGI:96120]	-	8229	8441	15306	8114	9708	11176	9955	8674	123.969	116.656	104.131	121.887	152.697	163.298	166.367	173.996
ENSMUSG00000044340	0.783367	1.18393e-07	4.57597e-06	1555.92	2263.39	2360.8	2329.32	1259.82	1308.9	1084.93	1292.39	2127.36	1236.51	Phlpp1	1	106099482	106321980	+	6752	protein_coding	PH domain and leucine rich repeat protein phosphatase 1 [Source:MGI Symbol;Acc:MGI:2138327]	-	1470	2331	4939	2207	1140	1275	924	917	10.5643	15.3679	16.0293	15.8156	8.55391	8.88715	7.36641	8.775
ENSMUSG00000017314	2.50894	1.19196e-07	4.59538e-06	71.9744	42.7238	35.3714	88.6556	7.73576	4.10636	16.4383	14.0936	59.6813	10.5935	Mpp2	11	101947841	101979341	-	4807	protein_coding	membrane protein
ENSMUSG00000028140	-0.483258	1.19841e-07	4.6086e-06	1310.36	1193.35	1148.14	1263.34	1625.61	1786.27	1691.97	1760.29	1228.8	1716.04	Mrpl9	3	94350625	94358437	+	2703	protein_coding	mitochondrial ribosomal protein L9 [Source:MGI Symbol;Acc:MGI:2137211]	-	1238	1229	2402	1197	1471	1740	1441	1249	22.2245	20.24	19.4731	21.4271	27.5714	30.2962	28.6968	29.8557
ENSMUSG00000024104	0.525424	1.22133e-07	4.68494e-06	1506.17	1625.45	1675.84	1715.06	1259.82	1110.77	1083.75	1076.75	1630.63	1132.78	Washc2	6	116184999	116239647	+	7551	protein_coding	WASH complex subunit 2 [Source:MGI Symbol;Acc:MGI:106463]	-	1423	1674	3506	1625	1140	1082	923	764	9.14444	9.86861	10.1746	10.4127	7.64879	6.74385	6.57981	6.53731
ENSMUSG00000019578	-0.669685	1.23284e-07	4.70756e-06	447.723	440.832	340.808	419.003	654.224	615.955	685.711	656.763	412.092	653.163	Ubxn6	17	56374045	56382028	-	5685	protein_coding	UBX domain protein 6 [Source:MGI Symbol;Acc:MGI:1913780]	-	423	454	713	397	592	600	584	466	3.61049	3.55492	2.74832	3.37889	5.27574	4.96713	5.52966	5.29622
ENSMUSG00000034765	1.52147	1.23339e-07	4.70756e-06	403.268	137.881	217.486	223.75	90.6189	83.1539	75.1465	93.0179	245.596	85.4843	Dusp5	19	53517540	53530862	+	2473	protein_coding	dual specificity phosphatase 5 [Source:MGI Symbol;Acc:MGI:2685183]	-	381	142	455	212	82	81	64	66	7.47579	2.55605	4.03177	4.14788	1.67989	1.54151	1.39307	1.72437
ENSMUSG00000025724	-0.470995	1.24571e-07	4.74271e-06	1624.72	1510.87	1469.35	1555.7	2009.09	2053.18	2262.61	2211.29	1540.16	2134.04	Sec11a	7	80554637	80597528	-	4614	protein_coding	SEC11 homolog A
ENSMUSG00000029094	1.30494	1.27167e-07	4.82949e-06	93.1433	118.462	113.284	107.653	60.7809	40.037	41.0957	32.4153	108.136	43.5823	Afap1	5	36050663	36161267	+	12651	protein_coding	actin filament associated protein 1 [Source:MGI Symbol;Acc:MGI:1917542]	-	88	122	237	102	55	39	35	23	0.337532	0.429279	0.410518	0.390113	0.220257	0.145086	0.148922	0.117466
ENSMUSG00000032216	0.624412	1.30125e-07	4.92958e-06	893.329	769.029	885.719	880.224	479.617	559.492	571.818	615.891	857.075	556.704	Nedd4	9	72569628	72657134	+	12601	protein_coding	neural precursor cell expressed
ENSMUSG00000020919	0.45689	1.3071e-07	4.93949e-06	2313.76	2564.4	2427.72	2617.45	1777.01	1906.38	1792.95	1750.43	2480.83	1806.69	Stat5b	11	100671557	100741550	-	5539	protein_coding	signal transducer and activator of transcription 5B [Source:MGI Symbol;Acc:MGI:103035]	STAT	2186	2641	5079	2480	1608	1857	1527	1242	19.1503	21.2247	20.0935	21.6638	14.7078	15.7785	14.8397	14.4877
ENSMUSG00000064037	-0.444766	1.31773e-07	4.96734e-06	1695.63	1482.71	1619.92	1616.91	2133.96	2168.16	2189.81	2240.89	1603.79	2183.21	Gpn1	5	31652085	31670248	+	7846	protein_coding	GPN-loop GTPase 1 [Source:MGI Symbol;Acc:MGI:1921504]	-	1602	1527	3389	1532	1931	2112	1865	1590	9.90765	8.66355	9.46524	9.44768	12.4688	12.6687	12.7952	13.0936
ENSMUSG00000029464	-0.484678	1.33241e-07	5.01031e-06	1169.58	1265.21	1353.2	1203.18	1668.71	1727.75	1780.03	1818.08	1247.79	1748.64	Gpn3	5	122509939	122520965	+	2508	protein_coding	GPN-loop GTPase 3 [Source:MGI Symbol;Acc:MGI:1289326]	-	1105	1303	2831	1140	1510	1683	1516	1290	21.3792	23.1271	24.7355	21.9934	30.5029	31.5821	32.5378	33.2332
ENSMUSG00000040054	0.491567	1.37613e-07	5.16202e-06	2255.55	2433.32	2258.51	2370.48	1810.17	1503.96	1663.79	1648.95	2329.47	1656.72	Baz2a	10	127927446	127965172	+	10730	protein_coding	bromodomain adjacent to zinc finger domain
ENSMUSG00000023967	-0.490387	1.38144e-07	5.16924e-06	1428.9	1510.87	1300.62	1468.09	1946.1	1900.22	2098.23	2068.94	1427.12	2003.37	Mrps18a	17	46421912	46439836	+	3690	protein_coding	mitochondrial ribosomal protein S18A [Source:MGI Symbol;Acc:MGI:1915815]	-	1350	1556	2721	1391	1761	1851	1787	1468	17.7527	18.771	16.1589	18.2396	24.1783	23.6083	26.0684	25.7045
ENSMUSG00000027889	0.480353	1.39673e-07	5.20854e-06	2083.02	2326.51	2097.43	2320.88	1654.35	1486.5	1563.99	1622.18	2206.96	1581.75	Ampd2	3	107981378	107993967	-	5224	protein_coding	adenosine monophosphate deaminase 2 [Source:MGI Symbol;Acc:MGI:88016]	-	1968	2396	4388	2199	1497	1448	1332	1151	18.2801	20.4168	18.4065	20.3674	14.5181	13.0452	13.7252	14.2358
ENSMUSG00000037815	0.691895	1.39877e-07	5.20854e-06	854.166	734.073	770.045	973.101	457.515	562.572	506.064	534.148	832.846	515.075	Ctnna1	18	35251912	35387832	+	6425	protein_coding	catenin (cadherin associated protein)
ENSMUSG00000039145	0.634484	1.41873e-07	5.27e-06	853.108	788.449	717.466	868.614	475.196	482.498	554.205	566.564	806.909	519.616	Camk1d	2	5298268	5719326	-	7427	protein_coding	calcium/calmodulin-dependent protein kinase ID [Source:MGI Symbol;Acc:MGI:2442190]	-	806	812	1501	823	430	470	472	402	5.26597	4.86685	4.42869	5.36168	2.93324	2.97831	3.42093	3.49722
ENSMUSG00000014769	-0.555103	1.47408e-07	5.45897e-06	7616.58	6480.43	6842.93	6128.85	9481.83	9066.85	10433.6	10792.9	6767.2	9943.8	Psmb1	17	15695283	15720013	-	4595	protein_coding	proteasome (prosome
ENSMUSG00000030591	-0.454358	1.47675e-07	5.45897e-06	5633.05	5146.28	5271.3	4890.84	6857.2	6857.63	7412.49	7569.68	5235.37	7174.25	Psmd8	7	28873613	28880126	-	3057	protein_coding	proteasome (prosome
ENSMUSG00000022000	0.668045	1.48435e-07	5.47381e-06	903.913	1085.57	980.84	1244.34	655.329	626.22	655.183	715.956	1053.67	663.172	Zc3h13	14	75521813	75581866	+	6283	protein_coding	zinc finger CCCH type containing 13 [Source:MGI Symbol;Acc:MGI:1914552]	-	854	1118	2052	1179	593	610	558	508	6.59549	7.92099	7.15679	9.07949	4.78167	4.56928	4.78061	5.22404
ENSMUSG00000037126	0.713362	1.53731e-07	5.65544e-06	2570.97	3032.42	2190.16	2692.39	1739.44	1307.88	1690.8	1656	2621.48	1598.53	Psd	19	46300526	46315595	-	7636	protein_coding	pleckstrin and Sec7 domain containing [Source:MGI Symbol;Acc:MGI:1920978]	-	2429	3123	4582	2551	1574	1274	1440	1175	15.4354	18.2059	13.1491	16.1644	10.4431	7.85215	10.1511	9.94219
ENSMUSG00000052738	-0.553578	1.54216e-07	5.65967e-06	2326.47	1919.66	1957.86	2099.24	3009.21	3395.96	2902.53	2870.87	2075.8	3044.64	Suclg1	6	73225365	73253894	+	4617	protein_coding	succinate-CoA ligase
ENSMUSG00000001289	-0.93758	1.56361e-07	5.7246e-06	5488.05	5624.98	3411.91	4610.09	8617.63	7074.24	10983.1	9967.01	4783.76	9160.5	Pfdn5	15	102234551	102240308	+	1394	protein_coding	prefoldin 5 [Source:MGI Symbol;Acc:MGI:1928753]	-	5185	5793	7138	4368	7798	6891	9354	7072	180.486	184.989	112.208	151.612	283.408	232.651	361.202	327.785
ENSMUSG00000063882	-0.667817	1.57761e-07	5.76206e-06	3996.69	3573.27	3484.56	3710.87	5349.83	4854.75	6929.91	6322.4	3691.35	5864.22	Uqcrh	4	115924162	115932268	-	1237	protein_coding	ubiquinol-cytochrome c reductase hinge protein [Source:MGI Symbol;Acc:MGI:1913826]	-	3776	3680	7290	3516	4841	4729	5902	4486	148.122	132.429	129.142	137.529	198.27	179.922	256.83	234.315
ENSMUSG00000051510	0.565348	1.58256e-07	5.76632e-06	1816.29	2205.13	1767.61	1757.28	1316.18	1275.03	1217.61	1289.57	1886.58	1274.6	Mafg	11	120515943	120524426	-	5613	protein_coding	v-maf musculoaponeurotic fibrosarcoma oncogene family
ENSMUSG00000036632	-0.648447	1.59579e-07	5.80071e-06	802.302	760.29	892.889	753.573	1179.15	1088.19	1338.55	1434.73	802.264	1260.15	Alg5	3	54642960	54658739	+	3728	protein_coding	asparagine-linked glycosylation 5 (dolichyl-phosphate beta-glucosyltransferase) [Source:MGI Symbol;Acc:MGI:1913498]	-	758	783	1868	714	1067	1060	1140	1018	9.8662	9.34955	10.9802	9.26695	14.5004	13.3818	16.4606	17.6434
ENSMUSG00000036835	-0.583901	1.61787e-07	5.86699e-06	1300.83	1158.4	993.268	1027.98	1649.93	1693.88	1682.58	1681.37	1120.12	1676.94	Psenen	7	30261288	30263052	-	1275	protein_coding	presenilin enhancer gamma secretase subunit [Source:MGI Symbol;Acc:MGI:1913590]	-	1229	1193	2078	974	1493	1650	1433	1193	46.7733	41.6519	35.7144	36.9627	59.3256	60.9058	60.4996	60.4561
ENSMUSG00000024218	-0.586417	1.65436e-07	5.98509e-06	934.608	881.664	735.63	934.05	1260.93	1261.68	1359.68	1341.71	871.488	1306	Taf11	17	28120096	28128818	-	5495	protein_coding	TATA-box binding protein associated factor 11 [Source:MGI Symbol;Acc:MGI:1916026]	-	883	908	1539	885	1141	1229	1158	952	7.79739	7.35569	6.13733	7.79274	10.5199	10.5261	11.3438	11.1938
ENSMUSG00000028078	0.759729	1.66938e-07	6.02514e-06	805.478	685.523	665.365	671.25	406.68	332.615	491.975	439.721	706.904	417.748	Dclk2	3	86693458	86828159	-	10553	protein_coding	doublecortin-like kinase 2 [Source:MGI Symbol;Acc:MGI:1918012]	-	761	706	1392	636	368	324	419	312	3.49917	2.97806	2.89049	2.91606	1.76671	1.44495	2.13724	1.91024
ENSMUSG00000026667	0.639314	1.73827e-07	6.25901e-06	2746.67	2997.46	3801.47	3409.02	2127.33	1923.83	2053.61	2218.34	3238.66	2080.78	Uhmk1	1	170020989	170042966	-	8101	protein_coding	U2AF homology motif (UHM) kinase 1 [Source:MGI Symbol;Acc:MGI:1341908]	-	2595	3087	7953	3230	1925	1874	1749	1574	15.5437	16.963	21.513	19.2921	12.0388	10.8872	11.6216	12.5538
ENSMUSG00000029104	0.578753	1.76048e-07	6.32407e-06	2446.07	3080.97	3012.78	3067.06	2137.28	1835.54	1913.89	1885.73	2901.72	1943.11	Htt	5	34919084	35069878	+	24438	protein_coding	huntingtin [Source:MGI Symbol;Acc:MGI:96067]	-	2311	3173	6303	2906	1934	1788	1630	1338	4.58871	5.77975	5.65184	5.75366	4.00943	3.4434	3.59036	3.53753
ENSMUSG00000014599	0.949927	1.7747e-07	6.36019e-06	1826.88	3217.88	2820.63	2739.88	1554.89	1600.46	1207.04	1126.08	2651.32	1372.12	Csf1	3	107648364	107667785	-	5281	protein_coding	colony stimulating factor 1 (macrophage) [Source:MGI Symbol;Acc:MGI:1339753]	-	1726	3314	5901	2596	1407	1559	1028	799	15.8592	27.9345	24.486	23.785	13.498	13.8936	10.4784	9.77554
ENSMUSG00000055720	0.500884	1.78374e-07	6.37761e-06	1771.84	1984.72	2004.7	1997.92	1506.26	1338.67	1320.93	1317.75	1939.79	1370.91	Ubl7	9	57818262	57837251	+	2402	protein_coding	ubiquitin-like 7 (bone marrow stromal cell-derived) [Source:MGI Symbol;Acc:MGI:1916709]	-	1674	2044	4194	1893	1363	1304	1125	935	33.8173	37.8803	38.2617	38.1322	28.7485	25.5499	25.2113	25.1506
ENSMUSG00000031700	0.876617	1.78873e-07	6.3805e-06	976.946	1104.02	1183.03	1245.4	733.792	720.667	553.031	445.358	1127.35	613.212	Gpt2	8	86219205	86254189	+	5643	protein_coding	glutamic pyruvate transaminase (alanine aminotransferase) 2 [Source:MGI Symbol;Acc:MGI:1915391]	-	923	1137	2475	1180	664	702	471	316	7.93685	8.96924	9.61111	10.1178	5.96143	5.8548	4.4929	3.61816
ENSMUSG00000027637	-0.573572	1.84279e-07	6.558e-06	1266.96	1110.82	1075	1178.91	1504.05	1755.47	1897.45	1730.7	1157.92	1721.92	Rab5if	2	156705048	156715483	+	2871	protein_coding	RAB5 interacting factor [Source:MGI Symbol;Acc:MGI:1914638]	-	1197	1144	2249	1117	1361	1710	1616	1228	20.231	17.7377	17.1658	18.825	24.0169	28.0316	30.2987	27.636
ENSMUSG00000041881	-0.738236	1.88021e-07	6.6756e-06	3538.39	3718.91	3116.51	2986.85	5031.56	4527.27	6700.95	6027.84	3340.16	5571.9	Ndufa7	17	34043546	34057291	+	1828	protein_coding	NADH:ubiquinone oxidoreductase subunit A7 [Source:MGI Symbol;Acc:MGI:1913666]	-	3343	3830	6520	2830	4553	4410	5707	4277	88.7394	93.2669	78.1591	74.9074	126.187	113.54	168.054	151.173
ENSMUSG00000034707	0.50908	1.90156e-07	6.73577e-06	2396.32	2445.94	2449.71	2762.04	1937.25	1699.01	1648.53	1778.62	2513.5	1765.85	Gns	10	121200995	121233154	+	9442	protein_coding	glucosamine (N-acetyl)-6-sulfatase [Source:MGI Symbol;Acc:MGI:1922862]	-	2264	2519	5125	2617	1753	1655	1404	1262	11.6351	11.876	11.8943	13.4108	9.40611	8.24934	8.00422	8.63586
ENSMUSG00000120365	-1.23242	1.93836e-07	6.85023e-06	63.5068	41.7528	39.6733	51.7158	110.511	101.633	137.377	107.112	49.1622	114.158	ENSMUSG00000120365	4	44712374	44714323	-	1412	lncRNA	novel transcript	-	60	43	83	49	100	99	117	76	2.06193	1.35562	1.28811	1.6791	3.58804	3.29978	4.46033	3.47768
ENSMUSG00000038545	0.901713	1.95833e-07	6.90479e-06	386.333	497.15	406.293	611.091	237.598	287.445	248.923	241.001	475.217	253.742	Cul7	17	46961263	46975290	+	7410	protein_coding	cullin 7 [Source:MGI Symbol;Acc:MGI:1913765]	-	365	512	850	579	215	280	212	171	2.39018	3.07579	2.51367	3.78072	1.46998	1.77838	1.54005	1.49104
ENSMUSG00000028609	-0.622148	2.07302e-07	7.29234e-06	3120.3	3036.3	3329.21	2747.27	4503.32	3957.51	5062.99	5314.7	3058.27	4709.63	Magoh	4	107736952	107744621	+	770	protein_coding	mago homolog
ENSMUSG00000019132	0.456901	2.13129e-07	7.48008e-06	5128.17	5127.83	5665.16	4873.95	4040.28	3606.41	3737.36	3771.45	5198.78	3788.88	BC005537	13	24985640	25000180	+	5849	protein_coding	cDNA sequence BC005537 [Source:MGI Symbol;Acc:MGI:2441726]	-	4845	5281	11852	4618	3656	3513	3183	2676	40.1947	40.192	44.4036	38.2021	31.6677	28.2671	29.2935	29.5607
ENSMUSG00000055204	0.617318	2.2115e-07	7.74381e-06	2391.03	2689.66	3203.5	3177.88	1774.8	1831.44	1906.84	1963.24	2865.52	1869.08	Ankrd17	5	90375025	90514436	-	35542	protein_coding	ankyrin repeat domain 17 [Source:MGI Symbol;Acc:MGI:1932101]	-	2259	2770	6702	3011	1606	1784	1624	1393	3.08412	3.46931	4.1321	4.09905	2.28926	2.36232	2.45958	2.53232
ENSMUSG00000017188	-0.62526	2.2434e-07	7.8282e-06	2036.45	2041.03	1807.77	1697.12	2706.41	2543.89	3279.44	3166.84	1895.59	2924.14	Coa3	11	101168794	101169940	-	886	protein_coding	cytochrome C oxidase assembly factor 3 [Source:MGI Symbol;Acc:MGI:1098757]	-	1924	2102	3782	1608	2449	2478	2793	2247	105.373	105.61	93.5397	87.8146	140.038	131.629	169.689	163.862
ENSMUSG00000060152	-0.697168	2.24586e-07	7.8282e-06	1805.71	1741.97	1833.58	1488.15	2524.07	2313.94	3217.21	3089.32	1717.35	2786.13	Pop5	5	115373895	115383410	+	2296	protein_coding	processing of precursor 5
ENSMUSG00000022771	-0.47085	2.26104e-07	7.86317e-06	1426.79	1453.58	1254.25	1342.5	1917.36	1872.5	1827	1967.47	1369.28	1896.08	Ppil2	16	16904419	16929121	-	6171	protein_coding	peptidylprolyl isomerase (cyclophilin)-like 2 [Source:MGI Symbol;Acc:MGI:2447857]	-	1348	1497	2624	1272	1735	1824	1556	1396	10.5996	10.7987	9.31787	9.97347	14.2441	13.9109	13.5728	14.6164
ENSMUSG00000040351	0.519118	2.30095e-07	7.96738e-06	1370.69	1275.89	1498.51	1558.86	994.597	1004.01	992.168	990.782	1425.99	995.388	Ankib1	5	3740000	3852925	-	8541	protein_coding	ankyrin repeat and IBR domain containing 1 [Source:MGI Symbol;Acc:MGI:1918047]	-	1295	1314	3135	1477	900	978	845	703	7.35728	6.84844	8.04335	8.36732	5.33858	5.38909	5.32555	5.3181
ENSMUSG00000041126	-0.654918	2.30144e-07	7.96738e-06	717.627	814.666	620.912	614.257	1143.79	1113.85	1117.8	975.279	691.865	1087.68	H2az2	11	6377229	6394443	-	1633	protein_coding	H2A.Z histone variant 2 [Source:MGI Symbol;Acc:MGI:1924855]	-	678	839	1299	582	1035	1085	952	692	20.1465	22.8708	17.4314	17.2445	32.1105	31.27	31.381	27.3798
ENSMUSG00000021737	-0.567752	2.31967e-07	8.01232e-06	4293.06	3828.64	4138.46	4097.16	5201.74	5766.36	6383.93	6897.42	4089.33	6062.36	Psmd6	14	8348779	8357589	+	2800	protein_coding	proteasome (prosome
ENSMUSG00000006527	0.624513	2.35905e-07	8.12995e-06	817.121	704.943	715.076	901.332	482.932	521.508	515.458	513.008	784.618	508.227	Sfmbt1	14	30436806	30544678	+	8637	protein_coding	Scm-like with four mbt domains 1 [Source:MGI Symbol;Acc:MGI:1859609]	-	772	726	1496	854	437	508	439	364	4.33721	3.74178	3.79557	4.7842	2.56337	2.76813	2.73601	2.72301
ENSMUSG00000003955	-0.589654	2.52197e-07	8.65237e-06	1946.48	1945.88	1818.28	1946.2	2604.74	2518.23	3082.18	3319.05	1914.21	2881.05	Fam162a	16	35864131	35891964	-	850	protein_coding	family with sequence similarity 162
ENSMUSG00000022641	0.693345	2.52425e-07	8.65237e-06	710.218	555.41	666.321	681.804	350.319	425.009	387.474	455.224	653.438	404.506	Bbx	16	50012207	50252753	-	14205	protein_coding	bobby sox HMG box containing [Source:MGI Symbol;Acc:MGI:1917758]	HMG	671	572	1394	646	317	414	330	323	2.29212	1.7925	2.15045	2.20042	1.1306	1.37165	1.25051	1.46917
ENSMUSG00000039911	1.19225	2.5279e-07	8.65237e-06	272.021	150.504	195.021	255.413	93.9342	116.005	95.1072	74.6962	218.24	94.9356	Spsb1	4	149980740	150039500	-	4396	protein_coding	splA/ryanodine receptor domain and SOCS box containing 1 [Source:MGI Symbol;Acc:MGI:1921896]	-	257	155	408	242	85	113	81	53	2.83682	1.56956	2.03381	2.66362	0.979611	1.20978	0.991844	0.778984
ENSMUSG00000026358	1.45476	2.53331e-07	8.65237e-06	1308.24	374.804	782.951	659.64	319.376	264.86	264.187	291.738	781.409	285.04	Rgs1	1	144118034	144124980	-	6947	protein_coding	regulator of G-protein signaling 1 [Source:MGI Symbol;Acc:MGI:1354694]	-	1236	386	1638	625	289	258	225	207	8.63332	2.4734	5.16684	4.35309	2.10762	1.74786	1.74342	1.92523
ENSMUSG00000029918	-0.707527	2.55669e-07	8.71271e-06	994.94	991.387	976.06	874.947	1543.84	1209.32	1743.63	1774.39	959.333	1567.79	Mrps33	6	39778738	39787922	-	1667	protein_coding	mitochondrial ribosomal protein S33 [Source:MGI Symbol;Acc:MGI:1338046]	-	940	1021	2042	829	1397	1178	1485	1259	27.3621	27.2643	26.8428	24.0621	42.4574	33.2579	47.952	48.7978
ENSMUSG00000000555	2.22025	2.56552e-07	8.72335e-06	182.053	58.2598	60.227	91.8219	20.9971	32.8509	16.4383	12.6843	98.0904	20.7426	Itga5	15	103252713	103275190	-	4933	protein_coding	integrin alpha 5 (fibronectin receptor alpha) [Source:MGI Symbol;Acc:MGI:96604]	-	172	60	126	87	19	32	14	9	1.6919	0.541434	0.559716	0.853341	0.195135	0.305298	0.152768	0.11788
ENSMUSG00000034135	0.578757	2.60832e-07	8.84915e-06	1247.91	1390.47	1274.33	1342.5	979.126	917.772	870.055	746.962	1313.8	878.479	Sik3	9	45924118	46135492	+	9318	protein_coding	SIK family kinase 3 [Source:MGI Symbol;Acc:MGI:2446296]	-	1179	1432	2666	1272	886	894	741	530	6.13971	6.84109	6.26968	6.60509	4.8173	4.51544	4.28067	3.67505
ENSMUSG00000021144	0.521674	2.61429e-07	8.84974e-06	2108.43	2235.23	1892.85	2139.34	1609.04	1462.89	1371.42	1385.4	2093.96	1457.19	Mta1	12	113061898	113100826	+	3104	protein_coding	metastasis associated 1 [Source:MGI Symbol;Acc:MGI:2150037]	zf-GATA	1992	2302	3960	2027	1456	1425	1168	983	31.1404	33.0133	27.9564	31.5971	23.7647	21.6062	20.2552	20.4617
ENSMUSG00000039879	0.602561	2.62107e-07	8.85307e-06	669.997	653.48	767.655	669.139	502.824	453.753	415.654	448.177	690.068	455.102	Heca	10	17744360	17823815	-	6247	protein_coding	hdc homolog
ENSMUSG00000034156	1.8581	2.70938e-07	9.13114e-06	200.046	87.3896	73.6108	108.709	32.0481	19.5052	38.7474	39.4621	117.439	32.4407	Tspoap1	11	87651367	87676754	+	9499	protein_coding	TSPO associated protein 1 [Source:MGI Symbol;Acc:MGI:2450877]	-	189	90	154	103	29	19	33	28	0.965474	0.421764	0.355264	0.524655	0.154672	0.0941371	0.187005	0.190454
ENSMUSG00000020477	-0.566965	2.74214e-07	9.22121e-06	1855.46	1984.72	1833.58	1809	2623.53	2387.85	3129.15	2946.98	1870.69	2771.87	Mrps24	11	5653983	5665680	-	1466	protein_coding	mitochondrial ribosomal protein S24 [Source:MGI Symbol;Acc:MGI:1928142]	-	1753	2044	3836	1714	2374	2326	2665	2091	58.0236	62.0657	57.3394	56.5707	82.0425	74.6725	97.8542	92.1574
ENSMUSG00000036534	0.734468	2.80923e-07	9.42604e-06	518.639	473.846	376.18	501.326	280.697	263.834	288.844	287.51	467.498	280.221	Slc38a7	8	96562548	96580167	-	4144	protein_coding	solute carrier family 38
ENSMUSG00000051355	-0.544877	2.8527e-07	9.55091e-06	550.392	498.121	508.106	507.659	721.636	703.215	825.437	761.056	516.069	752.836	Commd1	11	22846136	22932382	-	5936	protein_coding	COMM domain containing 1 [Source:MGI Symbol;Acc:MGI:109474]	-	520	513	1063	481	653	685	703	540	4.25075	3.84706	3.92417	3.92072	5.57329	5.43102	6.37496	5.87774
ENSMUSG00000022433	0.864847	2.86858e-07	9.58306e-06	375.749	405.876	355.148	481.273	277.382	196.079	220.743	191.673	404.512	221.469	Csnk1e	15	79302056	79339767	-	6591	protein_coding	casein kinase 1
ENSMUSG00000020279	0.8824	2.92114e-07	9.73736e-06	3520.39	4197.62	2941.56	2924.58	1518.42	1497.8	2147.55	2207.06	3396.04	1842.71	Il9r	11	32137541	32150279	-	4947	protein_coding	interleukin 9 receptor [Source:MGI Symbol;Acc:MGI:96564]	-	3326	4323	6154	2771	1374	1459	1829	1566	32.624	38.8999	27.2599	27.1025	14.0714	13.8803	19.9016	20.4531
ENSMUSG00000015289	-0.658112	2.99875e-07	9.97428e-06	1196.04	1282.69	937.82	1174.69	1693.03	1673.34	2054.79	1815.26	1147.81	1809.1	Lage3	X	73394882	73397224	-	2021	protein_coding	L antigen family
ENSMUSG00000031642	0.84704	3.01357e-07	1.00018e-05	280.488	283.531	288.229	370.454	198.919	164.255	169.08	145.164	305.676	169.354	Sh3rf1	8	61676906	61849105	+	7426	protein_coding	SH3 domain containing ring finger 1 [Source:MGI Symbol;Acc:MGI:1913066]	-	265	292	603	351	180	160	144	103	1.7316	1.75038	1.77939	2.287	1.22803	1.01403	1.04382	0.896174
ENSMUSG00000036206	2.849	3.06447e-07	1.01487e-05	238.15	34.9559	40.6293	115.041	8.84086	15.3989	12.9158	22.5498	107.194	14.9263	Sh3bp4	1	88998137	89082790	+	5112	protein_coding	SH3-domain binding protein 4 [Source:MGI Symbol;Acc:MGI:2138297]	-	225	36	85	109	8	15	11	16	2.13574	0.313485	0.364365	1.03169	0.0792851	0.138097	0.115829	0.202227
ENSMUSG00000033916	-0.598524	3.1102e-07	1.02778e-05	2618.6	2483.81	2459.27	2365.21	3520.87	3147.53	4142.45	4223.86	2481.72	3758.68	Chmp2a	7	12765937	12768734	-	1162	protein_coding	charged multivesicular body protein 2A [Source:MGI Symbol;Acc:MGI:1916203]	-	2474	2558	5145	2241	3186	3066	3528	2997	103.312	97.994	97.0259	93.3147	138.91	124.18	163.433	166.644
ENSMUSG00000016252	-0.899382	3.19138e-07	1.05233e-05	10539	11022.7	9128.21	7950.51	15673.7	13386.7	23605.4	19409.7	9660.11	18018.9	Atp5e	2	174302865	174305898	-	1756	protein_coding	ATP synthase
ENSMUSG00000004455	-0.436549	3.2214e-07	1.05994e-05	6983.63	7068.85	6165.62	7188.49	9247.54	9700.26	9036.36	9094.61	6851.65	9269.69	Ppp1cc	5	122296341	122313336	+	3424	protein_coding	protein phosphatase 1 catalytic subunit gamma [Source:MGI Symbol;Acc:MGI:104872]	-	6598	7280	12899	6811	8368	9449	7696	6453	93.505	94.6461	82.5526	96.248	123.817	129.878	120.989	121.769
ENSMUSG00000022265	0.872651	3.29301e-07	1.08117e-05	347.17	493.266	527.225	402.117	247.544	265.887	203.13	252.276	442.445	242.209	Ank	15	27466763	27594995	+	3610	protein_coding	progressive ankylosis [Source:MGI Symbol;Acc:MGI:3045421]	-	328	508	1103	381	224	259	173	179	4.40883	6.26414	6.6954	5.10661	3.14364	3.37658	2.57962	3.20373
ENSMUSG00000040139	-0.834924	3.31571e-07	1.08629e-05	458.307	344.704	352.28	392.618	591.233	568.731	786.69	813.202	386.977	689.964	9430038I01Rik	7	136977303	137012491	-	5752	protein_coding	RIKEN cDNA 9430038I01 gene [Source:MGI Symbol;Acc:MGI:1924502]	-	433	355	737	372	535	554	670	577	3.6528	2.74735	2.80774	3.12924	4.71224	4.5329	6.27007	6.48137
ENSMUSG00000042389	-0.618143	3.33421e-07	1.09001e-05	503.821	439.861	400.557	463.331	685.167	765.837	668.099	645.488	451.893	691.148	Tsen2	6	115521625	115555589	+	6715	protein_coding	tRNA splicing endonuclease subunit 2 [Source:MGI Symbol;Acc:MGI:2141599]	-	476	453	838	439	620	746	569	458	3.43968	3.00301	2.73468	3.16325	4.67776	5.22851	4.56123	4.40686
ENSMUSG00000036473	0.872736	3.42089e-07	1.11595e-05	187.345	210.706	224.656	235.36	97.2495	113.952	125.635	133.889	214.517	117.682	Tbc1d24	17	24394405	24424536	-	8557	protein_coding	TBC1 domain family
ENSMUSG00000002329	-0.643357	3.43167e-07	1.11689e-05	1171.7	1126.36	895.757	903.443	1569.25	1455.71	1666.14	1703.92	1024.31	1598.75	Mdp1	14	55895336	55897965	-	2032	protein_coding	magnesium-dependent phosphatase 1 [Source:MGI Symbol;Acc:MGI:1915131]	-	1107	1160	1874	856	1420	1418	1419	1209	26.4351	25.412	20.2094	20.3828	35.4044	32.8426	37.5902	38.4426
ENSMUSG00000031819	-0.513935	3.44094e-07	1.11689e-05	1146.3	1186.56	1002.83	1109.25	1491.9	1512.17	1695.49	1641.91	1111.23	1585.37	Emc8	8	121380653	121395312	-	6295	protein_coding	ER membrane protein complex subunit 8 [Source:MGI Symbol;Acc:MGI:1343095]	-	1083	1222	2098	1051	1350	1473	1444	1165	8.34813	8.64133	7.30328	8.07833	10.865	11.0127	12.3477	11.9575
ENSMUSG00000030706	-0.755698	3.44569e-07	1.11689e-05	2029.04	1995.4	1554.91	2160.45	2980.48	2667.08	3706.83	3708.03	1934.95	3265.61	Mrpl48	7	100194958	100257508	-	8152	protein_coding	mitochondrial ribosomal protein L48 [Source:MGI Symbol;Acc:MGI:1289321]	-	1917	2055	3253	2047	2697	2598	3157	2631	11.4108	11.2215	8.74436	12.1498	16.7614	14.9989	20.8462	20.8529
ENSMUSG00000067736	-2.66815	3.53603e-07	1.14374e-05	5.29223	3.88398	5.25791	2.11085	33.1532	30.7977	18.7866	25.3685	4.13624	27.0265	Gm10222	1	24651488	24651781	-	294	unprocessed_pseudogene	predicted gene 10222 [Source:MGI Symbol;Acc:MGI:3642643]	-	5	4	11	2	30	30	16	18	0.825238	0.605644	0.819886	0.329153	5.16971	4.80241	2.92947	3.95581
ENSMUSG00000021313	1.0765	3.54914e-07	1.14555e-05	138.656	171.866	187.851	155.147	88.4086	63.6486	95.1072	63.4213	163.38	77.6465	Ryr2	13	11567988	12121831	-	28790	protein_coding	ryanodine receptor 2
ENSMUSG00000037296	-0.551338	3.59788e-07	1.15884e-05	944.134	901.084	993.746	826.397	1294.08	1221.64	1453.61	1410.77	916.34	1345.03	Lsm1	8	26275316	26294003	+	3093	protein_coding	LSM1 homolog
ENSMUSG00000035725	0.72604	3.67855e-07	1.18232e-05	465.716	438.89	573.591	511.881	348.109	299.765	282.973	273.416	497.519	301.066	Prkx	X	76805017	76839884	-	5807	protein_coding	protein kinase
ENSMUSG00000028013	-0.572884	3.71283e-07	1.19084e-05	445.606	370.92	426.847	434.835	584.602	618.008	639.919	655.353	419.552	624.471	Ppa2	3	133015871	133083996	+	9554	protein_coding	pyrophosphatase (inorganic) 2 [Source:MGI Symbol;Acc:MGI:1922026]	-	421	382	893	412	529	602	545	465	2.13822	1.77985	2.04821	2.08654	2.80519	2.96549	3.07063	3.14469
ENSMUSG00000013701	-0.948916	3.73622e-07	1.19583e-05	3636.82	4318.99	2365.1	3405.85	7310.29	5188.39	7943.22	6047.57	3431.69	6622.37	Timm23	14	31902119	31923855	-	1786	protein_coding	translocase of inner mitochondrial membrane 23 [Source:MGI Symbol;Acc:MGI:1858317]	-	3436	4448	4948	3227	6615	5054	6765	4291	93.353	110.863	60.7095	87.4243	187.647	133.18	203.893	155.234
ENSMUSG00000046079	0.581058	3.77399e-07	1.20539e-05	762.082	861.273	930.173	854.893	629.912	539.987	535.419	576.429	852.105	570.437	Lrrc8d	5	105847835	105980302	+	12573	protein_coding	leucine rich repeat containing 8D [Source:MGI Symbol;Acc:MGI:1922368]	-	720	887	1946	810	570	526	456	409	2.77875	3.14043	3.39166	3.11717	2.29683	1.96894	1.95228	2.10182
ENSMUSG00000063801	-0.43497	3.79162e-07	1.20727e-05	1057.39	1012.75	1028.16	1096.59	1468.69	1446.47	1370.25	1381.17	1048.72	1416.64	Ap3s2	7	79525073	79570397	-	5905	protein_coding	adaptor-related protein complex 3
ENSMUSG00000024856	-0.625439	3.79569e-07	1.20727e-05	945.193	1138.01	1000.92	812.677	1631.14	1504.98	1452.44	1424.87	974.198	1503.36	Cdk2ap2	19	4147182	4149019	+	1636	protein_coding	CDK2-associated protein 2 [Source:MGI Symbol;Acc:MGI:1098779]	-	893	1172	2094	770	1476	1466	1237	1011	26.4865	31.8896	28.048	22.7731	45.7083	42.1731	40.7008	39.928
ENSMUSG00000019494	-0.646332	3.81284e-07	1.21007e-05	3649.52	3404.31	2564.91	3611.66	4864.69	5519.98	5075.91	5234.37	3307.6	5173.74	Cops6	5	138159333	138162908	+	2525	protein_coding	COP9 signalosome subunit 6 [Source:MGI Symbol;Acc:MGI:1349439]	-	3448	3506	5366	3422	4402	5377	4323	3714	66.2617	61.8095	46.5691	65.5742	88.3245	100.222	92.1595	95.0366
ENSMUSG00000032359	-0.727984	3.82034e-07	1.21007e-05	3349.98	3106.22	2627.52	2448.58	4290.03	4076.59	5581.97	5151.22	2883.08	4774.95	Ctsh	9	89936205	89958142	+	4499	protein_coding	cathepsin H [Source:MGI Symbol;Acc:MGI:107285]	-	3165	3199	5497	2320	3882	3971	4754	3655	34.1361	31.6522	26.7743	24.9509	43.7151	41.5402	56.88	52.4906
ENSMUSG00000038683	-0.479631	3.85557e-07	1.2187e-05	2807	2677.04	3016.61	2454.92	3703.22	3724.47	3980.41	3878.56	2738.89	3821.67	Pak1ip1	13	41154499	41166491	+	4045	protein_coding	PAK1 interacting protein 1 [Source:MGI Symbol;Acc:MGI:1915333]	-	2652	2757	6311	2326	3351	3628	3390	2752	31.8135	30.3405	34.1891	27.8231	41.9709	42.2118	45.1125	43.9582
ENSMUSG00000052949	0.814236	3.96047e-07	1.24927e-05	1229.91	980.706	807.329	1241.18	561.395	541.013	668.099	649.716	1064.78	605.056	Rnf157	11	116227179	116303858	-	9537	protein_coding	ring finger protein 157 [Source:MGI Symbol;Acc:MGI:2442484]	-	1162	1010	1689	1176	508	527	569	461	5.91222	4.71427	3.88084	5.96637	2.69864	2.60066	3.21156	3.1232
ENSMUSG00000062619	-0.701276	4.05576e-07	1.27669e-05	363.047	478.701	342.242	365.177	667.485	623.141	643.442	579.248	387.292	628.329	2310039H08Rik	17	47083561	47084322	+	762	protein_coding	RIKEN cDNA 2310039H08 gene [Source:MGI Symbol;Acc:MGI:1914351]	-	343	493	716	346	604	607	548	411	21.8422	28.8003	20.5905	21.9703	40.1582	37.4903	38.7117	34.8495
ENSMUSG00000028798	-0.562153	4.07191e-07	1.27913e-05	15298.8	13585.2	17020.3	13300.5	20863.3	20174.6	23652.3	22735.8	14801.2	21856.5	Eif3i	4	129485753	129494441	-	3702	protein_coding	eukaryotic translation initiation factor 3
ENSMUSG00000024851	0.690865	4.18471e-07	1.31187e-05	1183.34	1440.96	1102.73	1314	858.669	640.593	773.774	849.845	1260.26	780.72	Pitpnm1	19	4149998	4163965	+	7030	protein_coding	phosphatidylinositol transfer protein
ENSMUSG00000029380	2.5698	4.32412e-07	1.35279e-05	85.7342	25.2459	34.8934	52.7712	6.63065	13.3457	5.87082	7.04681	49.6612	8.22349	Cxcl1	5	91039100	91040974	+	1875	protein_coding	chemokine (C-X-C motif) ligand 1 [Source:MGI Symbol;Acc:MGI:108068]	-	81	26	73	50	6	13	5	5	2.09624	0.617273	0.853159	1.29028	0.162122	0.326308	0.143544	0.172297
ENSMUSG00000029060	0.820843	4.36839e-07	1.36385e-05	944.134	1092.37	752.36	824.286	621.071	432.195	533.07	456.633	903.288	510.742	Mib2	4	155739134	155753655	-	4724	protein_coding	mindbomb E3 ubiquitin protein ligase 2 [Source:MGI Symbol;Acc:MGI:2679684]	-	892	1125	1574	781	562	421	454	324	9.16245	10.601	7.30135	7.99937	6.02724	4.19428	5.17323	4.43144
ENSMUSG00000037337	-0.433863	4.42088e-07	1.37742e-05	10472.3	11375.2	9802.18	9794.34	13474.6	13864.1	14644.2	13997.8	10361	13995.2	Map4k1	7	28681475	28702704	+	3077	protein_coding	mitogen-activated protein kinase kinase kinase kinase 1 [Source:MGI Symbol;Acc:MGI:1346882]	-	9894	11715	20507	9280	12193	13505	12472	9932	156.027	169.481	146.044	145.927	200.759	206.563	218.185	208.554
ENSMUSG00000036469	-1.19764	4.76744e-07	1.48237e-05	105.845	109.723	179.247	102.376	205.55	268.967	354.597	322.744	124.298	287.965	Marchf1	8	66070552	66924289	+	7146	protein_coding	membrane associated ring-CH-type finger 1 [Source:MGI Symbol;Acc:MGI:1920175]	-	100	113	375	97	186	262	302	229	0.679037	0.703915	1.14994	0.656785	1.31869	1.72553	2.27489	2.07054
ENSMUSG00000033938	-0.661207	4.83702e-07	1.50095e-05	3255.78	2866.38	2150.96	2884.47	4220.41	4265.49	4684.91	4462.04	2789.4	4408.21	Ndufb7	8	84293300	84298255	+	4522	protein_coding	NADH:ubiquinone oxidoreductase subunit B7 [Source:MGI Symbol;Acc:MGI:1914166]	-	3076	2952	4500	2733	3819	4155	3990	3166	33.0075	29.0597	21.8067	29.2431	42.787	43.244	47.4962	45.2367
ENSMUSG00000022508	0.601395	4.85242e-07	1.50267e-05	785.367	932.156	875.204	787.346	607.809	591.316	494.323	534.148	845.018	556.899	Bcl6	16	23783802	23807602	-	6700	protein_coding	B cell leukemia/lymphoma 6 [Source:MGI Symbol;Acc:MGI:107187]	ZBTB	742	960	1831	746	550	576	421	379	5.37385	6.37825	5.98855	5.38739	4.15892	4.04606	3.38239	3.65489
ENSMUSG00000022377	0.502156	4.87611e-07	1.50696e-05	975.888	1067.12	1068.31	1157.8	762.525	714.507	786.69	751.19	1067.28	753.728	Asap1	15	63958706	64254768	-	7482	protein_coding	ArfGAP with SH3 domain
ENSMUSG00000042682	-0.591841	4.93723e-07	1.52276e-05	1869.22	1730.31	2028.12	1784.72	2484.28	2496.67	3079.83	3120.33	1853.09	2795.28	Selenok	14	29690265	29697619	+	1891	protein_coding	selenoprotein K [Source:MGI Symbol;Acc:MGI:1931466]	-	1766	1782	4243	1691	2248	2432	2623	2214	45.3164	41.949	49.1688	43.268	60.2278	60.5281	74.666	75.6478
ENSMUSG00000034424	-0.616904	5.07307e-07	1.5615e-05	1507.23	1429.31	1808.24	1423.77	2178.17	2136.34	2574.94	2583.36	1542.14	2368.2	Gcsh	8	117708549	117720276	-	1579	protein_coding	glycine cleavage system protein H (aminomethyl carrier) [Source:MGI Symbol;Acc:MGI:1915383]	-	1424	1472	3783	1349	1971	2081	2193	1833	43.7607	41.4983	52.5004	41.3375	63.2407	62.0262	74.7606	75.0051
ENSMUSG00000062232	0.899578	5.17073e-07	1.58836e-05	426.554	268.966	283.449	332.459	185.658	161.175	178.473	176.17	327.857	175.369	Rapgef2	3	78969823	79193824	-	14051	protein_coding	Rap guanine nucleotide exchange factor (GEF) 2 [Source:MGI Symbol;Acc:MGI:2659071]	-	403	277	593	315	168	157	152	125	1.39173	0.877561	0.924817	1.08472	0.605751	0.525869	0.582308	0.574795
ENSMUSG00000120138	-1.25983	5.21257e-07	1.598e-05	39.1625	37.8688	31.0695	28.4964	91.724	67.755	85.7139	80.3336	34.1493	81.3816	ENSMUSG00000120138	15	97861207	97861998	-	792	lncRNA	novel transcript	-	37	39	65	27	83	66	73	57	2.2669	2.19202	1.79844	1.6495	5.3094	3.92197	4.96151	4.65007
ENSMUSG00000041390	0.565337	5.35338e-07	1.63788e-05	857.342	730.189	892.889	907.665	552.554	596.449	587.082	553.879	847.021	572.491	Mdfic	6	15720660	15802168	+	7427	protein_coding	MyoD family inhibitor domain containing [Source:MGI Symbol;Acc:MGI:104611]	-	810	752	1868	860	500	581	500	393	5.2921	4.50723	5.51152	5.60273	3.41074	3.68169	3.62387	3.41892
ENSMUSG00000006517	-0.892518	5.4082e-07	1.65134e-05	1993.05	2068.22	1308.26	2563.63	3275.54	4082.75	3686.87	3669.98	1983.29	3678.79	Mvd	8	123160340	123170161	-	1859	protein_coding	mevalonate (diphospho) decarboxylase [Source:MGI Symbol;Acc:MGI:2179327]	-	1883	2130	2737	2429	2964	3977	3140	2604	49.1504	51.0041	32.2629	63.2212	80.7776	100.684	90.9215	90.5048
ENSMUSG00000020743	-0.519481	5.42593e-07	1.65345e-05	7164.62	6828.04	5598.72	6015.92	9305.01	8692.15	9406.22	9294.74	6401.83	9174.53	Mif4gd	11	115498744	115503795	-	2010	protein_coding	MIF4G domain containing [Source:MGI Symbol;Acc:MGI:1916924]	-	6769	7032	11713	5700	8420	8467	8011	6595	163.412	155.736	127.697	137.212	212.231	198.252	214.539	211.997
ENSMUSG00000084816	-1.4619	5.45665e-07	1.65703e-05	15.8767	33.0139	27.7235	23.2193	79.5678	61.5955	70.4498	66.24	24.9584	69.4633	Platr29	2	165818677	165827844	-	830	lncRNA	pluripotency associated transcript 29 [Source:MGI Symbol;Acc:MGI:3650001]	-	15	34	58	22	72	60	60	47	0.87694	1.8235	1.53129	1.28251	4.39488	3.40219	3.89125	3.65873
ENSMUSG00000032180	-0.525869	5.4594e-07	1.65703e-05	600.139	577.743	550.169	550.931	753.684	873.629	867.707	782.196	569.746	819.304	Tmed1	9	21418849	21421548	-	1519	protein_coding	transmembrane p24 trafficking protein 1 [Source:MGI Symbol;Acc:MGI:106201]	-	567	595	1151	522	682	851	739	555	18.1126	17.4367	16.6045	16.6275	22.7467	26.3668	26.188	23.6072
ENSMUSG00000000743	-0.47897	5.49161e-07	1.6635e-05	2287.3	2177.94	1948.3	1933.54	2920.8	3038.71	2923.67	2742.62	2086.77	2906.45	Chmp1a	8	123931003	123939502	-	3272	protein_coding	charged multivesicular body protein 1A [Source:MGI Symbol;Acc:MGI:1920159]	-	2161	2243	4076	1832	2643	2960	2490	1946	32.0478	30.5155	27.2979	27.0911	40.9238	42.5759	40.964	38.4273
ENSMUSG00000016319	-0.536788	5.69918e-07	1.72296e-05	23160.9	21721.2	17435.7	21595	28907.4	31934.2	29979.9	30901.7	20978.2	30430.8	Slc25a5	X	36059304	36062460	+	1646	protein_coding	solute carrier family 25 (mitochondrial carrier
ENSMUSG00000028447	-0.52932	6.0648e-07	1.82987e-05	1626.83	1491.45	1474.61	1378.38	2054.4	1931.02	2264.96	2370.55	1492.82	2155.23	Dctn3	4	41714798	41723170	-	1042	protein_coding	dynactin 3 [Source:MGI Symbol;Acc:MGI:1859251]	-	1537	1536	3085	1306	1859	1881	1929	1682	71.5752	65.6188	64.8777	60.6443	90.3866	84.9584	99.6508	104.296
ENSMUSG00000025722	-0.399534	6.198e-07	1.86494e-05	1112.43	1066.15	1107.03	1108.2	1449.9	1464.95	1417.22	1464.33	1098.45	1449.1	Wdr73	7	80540471	80551017	-	3721	protein_coding	WD repeat domain 73 [Source:MGI Symbol;Acc:MGI:1919218]	-	1051	1098	2316	1050	1312	1427	1207	1039	13.7056	13.1355	13.6391	13.6535	17.8635	18.0488	17.4608	18.0412
ENSMUSG00000029428	1.21779	6.20547e-07	1.86494e-05	128.072	112.636	92.2525	129.817	59.6758	34.9041	50.489	53.5558	115.694	49.6562	Stx2	5	129061621	129085638	-	4586	protein_coding	syntaxin 2 [Source:MGI Symbol;Acc:MGI:108059]	-	121	116	193	123	54	34	43	38	1.28029	1.12598	0.922214	1.29773	0.596557	0.348923	0.50472	0.535377
ENSMUSG00000017801	-0.481991	6.25046e-07	1.87477e-05	1081.73	1106.94	1290.58	1167.3	1567.04	1600.46	1653.22	1679.96	1161.64	1625.17	Mlx	11	100978103	100983033	+	1999	protein_coding	MAX-like protein X [Source:MGI Symbol;Acc:MGI:108398]	bHLH	1022	1140	2700	1106	1418	1559	1408	1192	24.8082	25.3862	29.5978	26.7705	35.9382	36.7044	37.9146	38.5277
ENSMUSG00000040592	-0.589406	6.33225e-07	1.89558e-05	14427.7	13249.2	13055.4	10222.8	18345.9	18408.8	20301.3	19615.5	12738.8	19167.9	Cd79b	11	106202167	106205588	-	1431	protein_coding	CD79B antigen [Source:MGI Symbol;Acc:MGI:96431]	-	13631	13645	27313	9686	16601	17932	17290	13918	462.216	424.462	418.252	327.506	587.742	589.758	650.386	628.416
ENSMUSG00000022973	0.642511	6.35171e-07	1.89768e-05	529.223	410.731	481.816	517.158	299.484	324.403	301.76	315.697	484.732	310.336	Synj1	16	90732980	90808196	-	8085	protein_coding	synaptojanin 1 [Source:MGI Symbol;Acc:MGI:1354961]	-	500	423	1008	490	271	316	257	224	3.00087	2.32898	2.73205	2.93245	1.69817	1.83947	1.71108	1.7901
ENSMUSG00000007827	0.728142	6.36627e-07	1.89832e-05	394.801	331.11	464.608	371.509	234.283	236.116	243.052	232.545	390.507	236.499	Ankrd26	6	118478269	118539187	-	7253	protein_coding	ankyrin repeat domain 26 [Source:MGI Symbol;Acc:MGI:1917887]	-	373	341	972	352	212	230	207	165	2.49544	2.09287	2.93668	2.34822	1.48085	1.49243	1.53627	1.46986
ENSMUSG00000016028	1.1527	6.39558e-07	1.90334e-05	177.819	254.401	181.159	239.581	137.033	88.2868	76.3206	80.3336	213.24	95.4936	Celsr1	15	85783130	85918404	-	11631	protein_coding	cadherin
ENSMUSG00000037111	0.566332	6.41035e-07	1.90402e-05	1024.58	1285.6	1157.7	1150.41	745.948	718.614	799.605	858.302	1154.57	780.617	Setd7	3	51422740	51468300	-	10813	protein_coding	SET domain containing (lysine methyltransferase) 7 [Source:MGI Symbol;Acc:MGI:1920501]	-	968	1324	2422	1090	675	700	681	609	4.34396	5.45063	4.90836	4.87747	3.16264	3.04675	3.39014	3.63899
ENSMUSG00000027200	1.11414	6.53346e-07	1.93682e-05	458.307	257.314	303.047	289.186	149.19	107.792	176.125	171.942	326.964	151.262	Sema6d	2	123931889	124509690	+	10559	protein_coding	sema domain
ENSMUSG00000051989	-0.623833	6.56965e-07	1.94378e-05	718.685	785.536	619.478	680.749	1033.28	936.251	1177.69	1171.18	701.112	1079.6	Smim11	16	92098174	92109929	+	972	protein_coding	small integral membrane protein 11 [Source:MGI Symbol;Acc:MGI:1916186]	-	679	809	1296	645	935	912	1003	831	33.8969	37.0499	29.2178	32.1076	48.7346	44.1584	55.5457	55.2389
ENSMUSG00000063800	-0.60945	6.60075e-07	1.9492e-05	2026.93	1899.27	2289.1	2044.36	2860.02	2720.47	3448.52	3582.6	2064.91	3152.9	Prpf38a	4	108420369	108436533	-	5298	protein_coding	PRP38 pre-mRNA processing factor 38 (yeast) domain containing A [Source:MGI Symbol;Acc:MGI:1916962]	-	1915	1956	4789	1937	2588	2650	2937	2542	17.5393	16.4347	19.808	17.6902	24.7483	23.5407	29.8406	31.0009
ENSMUSG00000034437	-0.667774	6.62446e-07	1.95243e-05	476.301	441.803	353.236	440.112	608.915	648.805	729.156	724.412	427.863	677.822	Gm9761	3	116354584	116355075	-	492	processed_pseudogene	predicted gene 9761 [Source:MGI Symbol;Acc:MGI:3708640]	-	450	455	739	417	551	632	621	514	44.3817	41.1672	32.9145	41.0096	56.7386	60.4557	67.9427	67.5007
ENSMUSG00000023830	0.808869	6.64043e-07	1.95336e-05	1306.12	1774.98	1710.26	2210.06	972.495	1154.91	868.881	999.238	1750.35	998.882	Igf2r	17	12901293	12988551	-	9308	protein_coding	insulin-like growth factor 2 receptor [Source:MGI Symbol;Acc:MGI:96435]	-	1234	1828	3578	2094	880	1125	740	709	6.43303	8.74228	8.42349	10.8852	4.78981	5.68828	4.27948	4.92153
ENSMUSG00000031818	-0.617045	6.67011e-07	1.95689e-05	12667.5	11786.9	9745.78	11142.1	15753.3	15321.9	19646.1	18816.4	11335.6	17384.4	Cox4i1	8	121394961	121400946	+	1550	protein_coding	cytochrome c oxidase subunit 4I1 [Source:MGI Symbol;Acc:MGI:88473]	-	11968	12139	20389	10557	14255	14925	16732	13351	374.668	348.623	288.252	329.552	465.938	453.177	581.075	556.535
ENSMUSG00000045868	1.7504	6.67806e-07	1.95689e-05	478.418	111.665	215.574	388.396	78.4627	79.0475	106.849	90.1992	298.513	88.6396	Gvin1	7	105755763	105814533	-	9005	protein_coding	GTPase
ENSMUSG00000020827	0.739136	6.70642e-07	1.96144e-05	1793.01	1873.05	1248.99	1695.01	1069.74	842.831	1057.92	986.554	1652.52	989.263	Mink1	11	70453707	70505309	+	6286	protein_coding	misshapen-like kinase 1 (zebrafish) [Source:MGI Symbol;Acc:MGI:1355329]	-	1694	1929	2613	1606	968	821	901	700	13.0766	13.6604	9.10905	12.3619	7.80177	6.14687	7.71554	7.19505
ENSMUSG00000120674	-1.16277	6.74154e-07	1.96794e-05	83.6173	88.3606	66.4409	56.9929	135.928	130.377	211.349	183.217	73.8529	165.218	ENSMUSG00000120674	11	24205660	24218895	+	4344	lncRNA	novel transcript	-	79	91	139	54	123	127	180	130	0.882457	0.932517	0.701186	0.601476	1.43452	1.37594	2.23048	1.93359
ENSMUSG00000029152	-0.442477	6.76734e-07	1.9717e-05	3786.06	3420.82	3831.11	3674.99	4748.65	4797.26	4984.32	5471.14	3678.24	5000.34	Ociad1	5	73450127	73471412	+	5515	protein_coding	OCIA domain containing 1 [Source:MGI Symbol;Acc:MGI:1915345]	-	3577	3523	8015	3482	4297	4673	4245	3882	31.4724	28.4362	31.8468	30.5491	39.4741	39.8782	41.4332	45.48
ENSMUSG00000001100	-0.451537	6.79004e-07	1.97454e-05	2163.46	1951.7	1825.93	2067.58	2630.16	2763.58	2842.65	2705.98	2002.17	2735.59	Poldip2	11	78403019	78413562	+	3783	protein_coding	polymerase (DNA-directed)
ENSMUSG00000024414	-0.611992	6.89166e-07	2.00028e-05	873.218	841.853	646.245	777.848	1129.42	1147.73	1272.79	1238.83	784.791	1197.19	Mrpl27	11	94544593	94550915	+	985	protein_coding	mitochondrial ribosomal protein L27 [Source:MGI Symbol;Acc:MGI:2137224]	-	825	867	1352	737	1022	1118	1084	879	40.6419	39.1821	30.078	36.2031	52.5662	53.4184	59.2392	57.6584
ENSMUSG00000056737	-0.630415	6.97828e-07	2.01885e-05	7041.84	8340.86	6143.15	8332.57	11032.3	13166	11136.9	10874.6	7464.61	11552.5	Capg	6	72521374	72539966	+	2529	protein_coding	capping protein (actin filament)
ENSMUSG00000034566	-0.577794	6.98206e-07	2.01885e-05	5452.06	5331.74	4732.12	5135.69	6759.95	6904.85	8817.97	8339.2	5162.9	7705.49	Atp5h	11	115306515	115310788	-	1465	protein_coding	ATP synthase
ENSMUSG00000022462	0.538488	7.02768e-07	2.0282e-05	4874.15	5088.99	6228.71	4900.33	3726.42	3804.55	3441.47	3554.41	5273.05	3631.71	Slc38a2	15	96585273	96597611	-	8838	protein_coding	solute carrier family 38
ENSMUSG00000076587	-1.17562	7.20656e-07	2.07457e-05	60.3315	53.4048	60.227	96.0436	116.036	162.201	158.512	170.533	67.5017	151.821	Igkv6-20	6	70312825	70313491	-	375	IG_V_gene	immunoglobulin kappa variable 6-20 [Source:MGI Symbol;Acc:MGI:1330836]	-	57	55	126	91	105	158	135	121	7.37565	6.52885	7.36288	11.7415	14.1857	19.8295	19.3784	20.848
ENSMUSG00000002957	0.506635	7.21653e-07	2.07457e-05	1028.81	1141.89	1173.95	1251.73	815.57	827.432	763.206	830.114	1149.1	809.081	Ap2a2	7	141142086	141212924	+	5663	protein_coding	adaptor-related protein complex 2
ENSMUSG00000022503	-0.644329	7.23539e-07	2.07457e-05	2997.52	3013	2066.84	2676.56	4229.25	4034.5	4358.49	4174.53	2688.48	4199.19	Nubp1	16	10229812	10242292	+	3637	protein_coding	nucleotide binding protein 1 [Source:MGI Symbol;Acc:MGI:1347073]	-	2832	3103	4324	2536	3827	3930	3712	2962	37.7839	37.979	26.0526	33.7381	53.3099	50.8551	54.939	52.6201
ENSMUSG00000040385	-0.658413	7.24271e-07	2.07457e-05	10588.7	10323.6	7120.65	10085.6	14175.2	14950.2	15551.8	15474.8	9529.65	15038	Ppp1ca	19	4242064	4245419	+	2520	protein_coding	protein phosphatase 1 catalytic subunit alpha [Source:MGI Symbol;Acc:MGI:103016]	-	10004	10632	14897	9556	12827	14563	13245	10980	192.633	187.81	129.541	183.481	257.88	271.979	282.923	281.522
ENSMUSG00000029199	-0.591085	7.29563e-07	2.08581e-05	692.224	577.743	539.653	642.753	854.249	959.863	887.668	985.144	613.093	921.731	Lias	5	65548840	65568036	+	4570	protein_coding	lipoic acid synthetase [Source:MGI Symbol;Acc:MGI:1934604]	-	654	595	1129	609	773	935	756	699	6.94413	5.7957	5.4136	6.44786	8.5695	9.62898	8.90475	9.8826
ENSMUSG00000056749	-0.381703	7.36815e-07	2.10007e-05	3656.93	3565.5	3787.61	3386.86	4556.36	4732.58	4709.57	4766.46	3599.22	4691.24	Nfil3	13	53121245	53135109	-	2026	protein_coding	nuclear factor
ENSMUSG00000057335	0.748543	7.37301e-07	2.10007e-05	531.34	608.814	793.467	721.91	355.845	398.317	414.48	415.762	663.883	396.101	Cep170	1	176561219	176641633	-	18049	protein_coding	centrosomal protein 170 [Source:MGI Symbol;Acc:MGI:1918348]	-	502	627	1660	684	322	388	353	295	1.34961	1.54639	2.01541	1.83365	0.903847	1.01173	1.05278	1.05604
ENSMUSG00000030257	1.41578	7.40345e-07	2.10454e-05	83.6173	163.127	127.146	139.316	57.4656	32.8509	39.9216	63.4213	128.302	48.4148	Srgap3	6	112694932	112924227	-	9852	protein_coding	SLIT-ROBO Rho GTPase activating protein 3 [Source:MGI Symbol;Acc:MGI:2152938]	-	79	168	266	132	52	32	34	45	0.389098	0.759084	0.591651	0.648282	0.267406	0.152866	0.185768	0.29512
ENSMUSG00000022126	6.66315	7.41628e-07	2.10454e-05	396.917	12.6229	22.4656	43.2724	1.10511	1.02659	1.17416	1.40936	118.82	1.17881	Acod1	14	103284413	103294009	+	2623	protein_coding	aconitate decarboxylase 1 [Source:MGI Symbol;Acc:MGI:103206]	-	375	13	47	41	1	1	1	1	6.93728	0.220623	0.392652	0.75631	0.019315	0.0179427	0.0205219	0.0246327
ENSMUSG00000020133	-0.775853	7.4431e-07	2.10823e-05	1681.87	1514.75	990.878	1503.98	2314.1	2642.45	2432.87	2342.36	1422.87	2432.94	2310011J03Rik	10	80154088	80156371	-	1649	protein_coding	RIKEN cDNA 2310011J03 gene [Source:MGI Symbol;Acc:MGI:1913624]	-	1589	1560	2073	1425	2094	2574	2072	1662	46.7584	42.1123	27.5478	41.8128	64.3352	73.4637	67.6371	65.1209
ENSMUSG00000006398	-0.768933	7.67278e-07	2.16926e-05	353.521	349.559	287.751	433.779	589.023	685.763	623.481	518.645	356.153	604.228	Cdc20	4	118290098	118294549	-	1868	protein_coding	cell division cycle 20 [Source:MGI Symbol;Acc:MGI:1859866]	-	334	360	602	411	533	668	531	368	8.67613	8.57888	7.062	10.6458	14.4558	16.83	15.3015	12.7286
ENSMUSG00000033392	0.652572	7.85949e-07	2.21604e-05	931.433	822.434	1103.21	1061.76	667.485	667.284	607.043	551.061	979.707	623.218	Clasp2	9	113570541	113748750	+	15378	protein_coding	CLIP associating protein 2 [Source:MGI Symbol;Acc:MGI:1923749]	-	880	847	2308	1006	604	650	517	391	2.77677	2.45182	3.28885	3.16528	1.98989	1.98929	1.8097	1.64281
ENSMUSG00000021140	0.58925	7.86724e-07	2.21604e-05	536.632	597.163	600.358	577.317	406.68	331.589	405.086	396.031	577.867	384.846	Pcnx	12	81906797	82047698	+	15613	protein_coding	pecanex homolog [Source:MGI Symbol;Acc:MGI:1891924]	-	507	615	1256	547	368	323	345	281	1.57572	1.75345	1.76283	1.69518	1.19414	0.973646	1.18946	1.16287
ENSMUSG00000071866	-0.485361	7.9985e-07	2.24774e-05	66378.4	60606.7	62709.7	62678.5	79562.3	81851.1	93530.3	98366.4	63093.3	88327.5	Ppia	11	6365443	6369817	+	3508	protein_coding	peptidylprolyl isomerase A [Source:MGI Symbol;Acc:MGI:97749]	-	62713	62417	131194	59387	71995	79731	79657	69795	867.47	792.042	819.526	819.118	1039.76	1069.68	1222.31	1285.51
ENSMUSG00000025351	1.00786	8.00924e-07	2.24774e-05	458.307	312.661	474.646	565.707	250.86	269.993	179.647	198.72	452.83	224.805	Cd63	10	128736858	128748691	+	3682	protein_coding	CD63 antigen [Source:MGI Symbol;Acc:MGI:99529]	-	433	322	993	536	227	263	153	141	5.70638	3.89293	5.90981	7.04361	3.12345	3.36168	2.23678	2.47426
ENSMUSG00000027580	0.810562	8.05034e-07	2.25513e-05	4122.65	2830.45	2624.18	4025.39	1795.8	1793.45	2213.3	1950.56	3400.67	1938.28	Helz2	2	180869408	180883820	-	11529	protein_coding	helicase with zinc finger 2
ENSMUSG00000006373	-0.534406	8.06575e-07	2.25531e-05	1301.89	1523.49	1662.93	1627.46	2129.54	2361.16	2117.02	2256.39	1528.95	2216.03	Pgrmc1	X	35861859	35869732	+	1857	protein_coding	progesterone receptor membrane component 1 [Source:MGI Symbol;Acc:MGI:1858305]	-	1230	1569	3479	1542	1927	2300	1803	1601	32.1403	37.6111	41.0536	40.1779	52.5729	58.2909	52.2637	55.7044
ENSMUSG00000043019	0.59962	8.0909e-07	2.25759e-05	678.464	685.523	779.605	836.951	511.665	519.455	441.485	494.686	745.136	491.823	Edem3	1	151631122	151697802	+	6381	protein_coding	ER degradation enhancer
ENSMUSG00000021384	-0.754976	8.10349e-07	2.25759e-05	163.001	140.794	134.316	126.651	249.754	252.541	221.917	225.498	141.19	237.428	Susd3	13	49384166	49402182	-	2837	protein_coding	sushi domain containing 3 [Source:MGI Symbol;Acc:MGI:1913579]	-	154	145	281	120	226	246	189	160	2.63401	2.27517	2.17048	2.04662	4.03591	4.08095	3.58607	3.64394
ENSMUSG00000044991	-0.694287	8.24075e-07	2.29165e-05	152.416	156.33	178.769	166.757	271.857	246.382	281.799	263.551	163.568	265.897	Shld1	2	132528851	132592975	+	2117	protein_coding	shieldin complex subunit 1 [Source:MGI Symbol;Acc:MGI:1920997]	-	144	161	374	158	246	240	240	187	3.30064	3.3854	3.87132	3.61119	5.88717	5.3355	6.10248	5.7073
ENSMUSG00000021281	3.07673	8.27535e-07	2.29709e-05	821.355	149.533	161.561	298.685	28.7328	56.4625	36.3991	47.9183	357.784	42.3782	Tnfaip2	12	111408903	111421452	+	4984	protein_coding	tumor necrosis factor
ENSMUSG00000094164	1.3207	8.39717e-07	2.32452e-05	75.1497	72.8247	103.724	91.8219	28.7328	34.9041	30.5283	45.0996	85.8801	34.8162	Ighv2-3	12	113574807	113575237	-	347	IG_V_gene	immunoglobulin heavy variable 2-3 [Source:MGI Symbol;Acc:MGI:4439872]	-	71	75	217	87	26	34	26	32	9.92854	9.62137	13.7037	12.1312	3.79609	4.61142	4.0333	5.95841
ENSMUSG00000028295	-0.739656	8.40463e-07	2.32452e-05	364.106	306.835	339.852	278.632	496.194	451.7	616.436	593.341	322.356	539.418	Smim8	4	34768664	34778423	-	1510	protein_coding	small integral membrane protein 8 [Source:MGI Symbol;Acc:MGI:1913541]	-	344	316	711	264	449	440	525	421	11.0545	9.31569	10.3181	8.45944	15.0647	13.7139	18.7154	18.0142
ENSMUSG00000028191	-0.517339	8.44964e-07	2.33274e-05	2954.12	2905.22	3319.66	2515.08	4219.3	4226.47	3986.29	4316.88	2923.52	4187.23	Bcl10	3	145628559	145640111	+	4564	protein_coding	B cell leukemia/lymphoma 10 [Source:MGI Symbol;Acc:MGI:1337994]	-	2791	2992	6945	2383	3818	4117	3395	3063	29.6736	29.1824	33.3453	25.2635	42.3821	42.4542	40.0415	43.3622
ENSMUSG00000027669	0.728952	8.48543e-07	2.3384e-05	490.061	400.05	417.287	520.324	240.914	279.233	317.024	263.551	456.931	275.18	Gnb4	3	32634481	32670734	-	12692	protein_coding	guanine nucleotide binding protein (G protein)
ENSMUSG00000038400	1.11006	8.54241e-07	2.34986e-05	431.846	229.155	259.55	417.948	151.4	139.616	154.99	173.352	334.625	154.839	Pmepa1	2	173066251	173118326	-	4913	protein_coding	prostate transmembrane protein
ENSMUSG00000020282	1.06079	8.57087e-07	2.35344e-05	990.706	1087.52	816.41	931.939	331.532	328.509	511.935	665.219	956.643	459.299	Rhbdf1	11	32159585	32172300	-	5433	protein_coding	rhomboid 5 homolog 1 [Source:MGI Symbol;Acc:MGI:104328]	-	936	1120	1708	883	300	320	436	472	8.35974	9.17663	6.889	7.86386	2.79752	2.77201	4.31979	5.61323
ENSMUSG00000028041	1.22963	8.60966e-07	2.35985e-05	81.5004	99.0416	85.0826	121.374	33.1532	43.1168	43.444	45.0996	96.7496	41.2034	Adam15	3	89245849	89257303	-	6145	protein_coding	a disintegrin and metallopeptidase domain 15 (metargidin) [Source:MGI Symbol;Acc:MGI:1333882]	-	77	102	178	115	30	42	37	32	0.60803	0.738896	0.634755	0.905504	0.247338	0.321671	0.324113	0.336464
ENSMUSG00000021460	-0.439376	8.73486e-07	2.38737e-05	1449.01	1387.55	1406.73	1290.78	1879.79	1796.53	2010.17	1819.49	1383.52	1876.49	Auh	13	52989155	53083717	-	9580	protein_coding	AU RNA binding protein/enoyl-coenzyme A hydratase [Source:MGI Symbol;Acc:MGI:1338011]	-	1369	1429	2943	1223	1701	1750	1712	1291	6.93417	6.64006	6.73183	6.17697	8.99562	8.59721	9.61954	8.70705
ENSMUSG00000041084	-0.678422	8.74132e-07	2.38737e-05	4281.42	3953.9	4695.32	3458.62	6109.04	5430.67	7451.24	7248.35	4097.31	6559.82	Ostc	3	130489561	130503093	-	2751	protein_coding	oligosaccharyltransferase complex subunit (non-catalytic) [Source:MGI Symbol;Acc:MGI:1913607]	-	4045	4072	9823	3277	5528	5290	6346	5143	71.3484	65.8904	78.2459	57.6369	101.805	90.5003	124.173	120.791
ENSMUSG00000053740	-0.698809	8.80651e-07	2.40088e-05	263.553	206.822	211.75	217.417	376.842	318.243	385.126	377.709	224.886	364.48	Gm6457	18	14703204	14703695	+	492	processed_pseudogene	predicted pseudogene 6457 [Source:MGI Symbol;Acc:MGI:3648519]	-	249	213	443	206	341	310	328	268	24.5579	19.2717	19.7309	20.2589	35.1141	29.6539	35.886	35.1949
ENSMUSG00000037020	0.745632	8.90995e-07	2.42474e-05	477.359	555.41	435.929	599.481	342.583	260.754	308.805	319.925	517.045	308.017	Wdr62	7	29939563	29979844	-	5743	protein_coding	WD repeat domain 62 [Source:MGI Symbol;Acc:MGI:1923696]	-	451	572	912	568	310	254	263	227	3.81061	4.43366	3.47988	4.78546	2.73473	2.08152	2.46509	2.55386
ENSMUSG00000099974	-1.15779	9.02228e-07	2.45095e-05	6756.06	4822.94	5647.95	5187.41	8727.04	7740.5	16374.9	17170.3	5603.59	12503.2	Bcl2a1d	9	88605338	88613967	-	863	protein_coding	B cell leukemia/lymphoma 2 related protein A1d [Source:MGI Symbol;Acc:MGI:1278325]	-	6383	4967	11816	4915	7897	7540	13946	12183	358.898	256.205	300.032	275.567	463.6	411.193	869.871	912.123
ENSMUSG00000031839	-0.559172	9.05213e-07	2.45469e-05	1677.64	1713.81	1596.02	1589.47	2206.9	2107.59	2721.71	2656.65	1644.23	2423.21	Hsbp1	8	120071227	120075661	+	1861	protein_coding	heat shock factor binding protein 1 [Source:MGI Symbol;Acc:MGI:1915446]	-	1585	1765	3339	1506	1997	2053	2318	1885	41.3275	42.2186	39.3168	39.1555	54.3656	51.9192	67.0476	65.4448
ENSMUSG00000018395	1.14998	9.13004e-07	2.46751e-05	104.786	89.3316	105.636	109.764	54.1503	53.3827	35.2249	40.8715	102.38	45.9074	Kif3a	11	53458206	53492794	+	3586	protein_coding	kinesin family member 3A [Source:MGI Symbol;Acc:MGI:107689]	-	99	92	221	104	49	52	30	29	1.33962	1.14204	1.35049	1.40326	0.692274	0.682461	0.450326	0.522514
ENSMUSG00000015668	-0.544087	9.13176e-07	2.46751e-05	602.256	627.263	727.982	608.98	916.135	878.762	955.769	1003.47	641.62	938.533	Pdzd11	X	99666489	99670174	-	2127	protein_coding	PDZ domain containing 11 [Source:MGI Symbol;Acc:MGI:1919871]	-	569	646	1523	577	829	856	814	712	12.9808	13.5198	15.6906	13.1257	19.746	18.9405	20.6003	21.6283
ENSMUSG00000022994	2.78179	9.23036e-07	2.48747e-05	604.373	124.287	156.303	253.302	39.7839	25.6648	48.1407	52.1464	284.566	41.4339	Adcy6	15	98487854	98507957	-	6782	protein_coding	adenylate cyclase 6 [Source:MGI Symbol;Acc:MGI:87917]	-	571	128	327	240	36	25	41	37	4.0854	0.840151	1.05657	1.71225	0.268929	0.173487	0.325418	0.352496
ENSMUSG00000039116	3.92067	9.2382e-07	2.48747e-05	99.494	8.73896	39.6733	39.0507	2.21022	0	2.34833	8.45617	46.7392	3.25368	Adgrg6	10	14278327	14421403	-	12228	protein_coding	adhesion G protein-coupled receptor G6 [Source:MGI Symbol;Acc:MGI:1916151]	-	94	9	83	37	2	0	2	6	0.373017	0.0327636	0.148741	0.146407	0.00828642	0	0.00880422	0.0317034
ENSMUSG00000038740	1.22599	9.26311e-07	2.48979e-05	81.5004	105.839	77.4347	110.82	41.9941	41.0636	42.2699	33.8247	93.8983	39.7881	Mvb12b	2	33619965	33777958	-	8741	protein_coding	multivesicular body subunit 12B [Source:MGI Symbol;Acc:MGI:1919793]	-	77	109	162	105	38	40	36	24	0.427451	0.555099	0.406127	0.581223	0.220249	0.215369	0.221696	0.177403
ENSMUSG00000021598	-0.619325	9.54471e-07	2.56097e-05	1324.12	1421.54	1022.43	1346.72	1816.8	1877.63	2045.39	2108.41	1278.7	1962.06	Med10	13	69950514	69964223	+	4491	protein_coding	mediator complex subunit 10 [Source:MGI Symbol;Acc:MGI:106331]	-	1251	1464	2139	1276	1644	1829	1742	1496	13.5167	14.5112	10.437	13.7475	18.546	19.1671	20.8796	21.5228
ENSMUSG00000000563	-0.579357	9.57054e-07	2.56339e-05	8564.95	7285.38	6798.48	8100.38	10514	10285.4	12258.3	12883	7687.3	11485.2	Atp5pb	3	105850014	105867415	-	4105	protein_coding	ATP synthase peripheral stalk-membrane subunit b [Source:MGI Symbol;Acc:MGI:1100495]	-	8092	7503	14223	7675	9514	10019	10440	9141	95.6531	81.363	75.9253	90.4648	117.42	114.867	136.9	143.877
ENSMUSG00000041046	2.45936	9.73278e-07	2.60228e-05	311.183	60.2017	72.6548	81.2677	27.6277	20.5318	34.0507	12.6843	131.327	23.7236	Ramp3	11	6608521	6627475	+	1380	protein_coding	receptor (calcitonin) activity modifying protein 3 [Source:MGI Symbol;Acc:MGI:1860292]	-	294	62	152	77	25	20	29	9	10.3377	1.99994	2.41364	2.69977	0.917811	0.682081	1.13119	0.42138
ENSMUSG00000003882	1.47017	9.93955e-07	2.65292e-05	116.429	143.707	239.474	159.369	89.5138	62.622	43.444	42.2809	164.745	59.4652	Il7r	15	9505874	9530262	-	4663	protein_coding	interleukin 7 receptor [Source:MGI Symbol;Acc:MGI:96562]	-	110	148	501	151	81	61	37	30	1.14468	1.41287	2.3544	1.56685	0.880059	0.615672	0.427123	0.415687
ENSMUSG00000066607	1.04909	9.97868e-07	2.65872e-05	178.877	178.663	127.624	137.205	86.1984	82.1273	69.2756	60.6026	155.592	74.551	Insyn1	9	58395886	58407063	+	2331	protein_coding	inhibitory synaptic factor 1 [Source:MGI Symbol;Acc:MGI:2442108]	-	169	184	267	130	78	80	59	43	3.51804	3.51383	2.51002	2.69846	1.69529	1.61522	1.36247	1.19189
ENSMUSG00000021244	0.478347	1.00901e-06	2.68372e-05	1638.48	1895.38	1780.52	1995.81	1318.39	1284.27	1275.14	1369.9	1827.55	1311.93	Ylpm1	12	85043095	85117289	+	9914	protein_coding	YLP motif containing 1 [Source:MGI Symbol;Acc:MGI:1926195]	-	1548	1952	3725	1891	1193	1251	1086	972	7.57667	8.76468	8.23352	9.22905	6.09655	5.93873	5.89654	6.33472
ENSMUSG00000070394	-0.786348	1.01546e-06	2.69617e-05	1296.6	1587.58	1171.08	1211.63	1937.25	1894.06	2893.14	2357.86	1316.72	2270.58	Tmem256	11	69729340	69730444	+	1105	protein_coding	transmembrane protein 256 [Source:MGI Symbol;Acc:MGI:1916436]	-	1225	1635	2450	1148	1753	1845	2464	1673	53.7936	65.8659	48.5861	50.2683	80.3733	78.5813	120.031	97.8236
ENSMUSG00000030612	-0.693147	1.0179e-06	2.69797e-05	1359.05	1104.99	972.714	1267.56	1665.4	1711.33	2086.49	2136.59	1176.08	1899.95	Mrpl46	7	78424984	78433279	-	1415	protein_coding	mitochondrial ribosomal protein L46 [Source:MGI Symbol;Acc:MGI:1914558]	-	1284	1138	2035	1201	1507	1667	1777	1516	44.0317	35.8006	31.5149	41.0678	53.9572	55.4452	67.6001	69.2234
ENSMUSG00000079737	-0.857096	1.03151e-06	2.7293e-05	171.468	189.344	279.147	207.919	366.896	353.147	420.351	407.306	211.97	386.925	3110001I22Rik	16	13489793	13496252	+	1705	protein_coding	RIKEN cDNA 3110001I22 gene [Source:MGI Symbol;Acc:MGI:1913848]	-	162	195	584	197	332	344	358	289	4.61049	5.09114	7.5058	5.59057	9.8652	9.49553	11.3025	10.9518
ENSMUSG00000046591	0.705101	1.04166e-06	2.75138e-05	550.392	603.959	620.434	750.406	359.16	338.775	412.131	441.13	631.298	387.799	Ticrr	7	79309944	79347896	+	10007	protein_coding	TOPBP1-interacting checkpoint and replication regulator [Source:MGI Symbol;Acc:MGI:1924261]	-	520	622	1298	711	325	330	351	313	2.52148	2.76689	2.84236	3.4378	1.6454	1.55201	1.88808	2.02093
ENSMUSG00000049295	0.802735	1.05859e-06	2.79129e-05	297.423	386.456	283.927	366.232	183.448	203.265	211.349	163.486	333.51	190.387	Zfp219	14	52243534	52258190	-	4519	protein_coding	zinc finger protein 219 [Source:MGI Symbol;Acc:MGI:1917140]	zf-C2H2	281	398	594	347	166	198	180	116	3.01731	3.92054	2.8804	3.71537	1.86105	2.06209	2.14411	1.65854
ENSMUSG00000048895	0.551954	1.07509e-06	2.82989e-05	925.082	764.174	777.693	824.286	549.239	521.508	568.295	606.026	822.809	561.267	Cdk5r1	11	80367849	80372010	+	4162	protein_coding	cyclin-dependent kinase 5
ENSMUSG00000008730	0.495124	1.0777e-06	2.83189e-05	1707.27	1799.26	2124.67	1926.15	1375.86	1317.12	1303.32	1371.31	1889.34	1341.9	Hipk1	3	103647131	103698879	-	10914	protein_coding	homeodomain interacting protein kinase 1 [Source:MGI Symbol;Acc:MGI:1314873]	-	1613	1853	4445	1825	1245	1283	1110	973	7.17145	7.55782	8.92475	8.09084	5.77933	5.53258	5.47464	5.76022
ENSMUSG00000067148	-0.536763	1.11623e-06	2.92808e-05	2456.65	2090.55	1808.72	2140.4	3071.1	2971.98	3140.89	3131.6	2124.08	3078.89	Polr1c	17	46554846	46558980	-	2278	protein_coding	polymerase (RNA) I polypeptide C [Source:MGI Symbol;Acc:MGI:103288]	-	2321	2153	3784	2028	2779	2895	2675	2222	49.4399	42.0722	36.4004	43.0753	61.8055	59.8108	63.2101	63.0232
ENSMUSG00000036478	-0.468351	1.13379e-06	2.96904e-05	8133.1	6809.59	6787.49	7611.72	10464.3	10494.8	9415.62	10212.2	7335.48	10146.7	Btg1	10	96452868	96458671	+	5276	protein_coding	BTG anti-proliferation factor 1 [Source:MGI Symbol;Acc:MGI:88215]	-	7684	7013	14200	7212	9469	10223	8019	7246	70.6706	59.1703	58.9782	66.1402	90.9267	91.1924	81.8147	88.7368
ENSMUSG00000049709	-0.894143	1.15052e-06	3.00771e-05	102.669	139.823	108.982	100.265	185.658	243.302	223.091	186.036	112.935	209.522	Nlrp10	7	108521059	108529385	-	4504	protein_coding	NLR family
ENSMUSG00000036698	0.465169	1.16314e-06	3.03549e-05	3178.51	3881.07	3751.28	3561	2643.42	2456.63	2644.22	2670.74	3592.97	2603.75	2002-08-01	15	72967693	73056784	-	14031	protein_coding	argonaute RISC catalytic subunit 2 [Source:MGI Symbol;Acc:MGI:2446632]	-	3003	3997	7848	3374	2392	2393	2252	1895	10.3854	12.6809	12.2568	11.6351	8.63704	8.02674	8.63965	8.72631
ENSMUSG00000078970	-0.495566	1.18945e-06	3.09886e-05	685.873	670.958	666.799	667.028	846.513	1027.62	939.331	979.507	672.665	948.242	Dnaaf10	11	17132107	17183796	+	2497	protein_coding	dynein axonemal assembly factor 10 [Source:MGI Symbol;Acc:MGI:2144224]	-	648	691	1395	632	766	1001	800	695	12.5925	12.3187	12.2423	12.2465	15.5418	18.8669	17.246	17.9836
ENSMUSG00000024132	-0.525816	1.19248e-06	3.10146e-05	963.186	961.286	800.159	983.655	1336.08	1409.51	1347.94	1233.19	927.072	1331.68	Eci1	17	24645615	24658322	+	2127	protein_coding	enoyl-Coenzyme A delta isomerase 1 [Source:MGI Symbol;Acc:MGI:94871]	-	910	990	1674	932	1209	1373	1148	875	20.7601	20.7192	17.2463	21.2013	28.7973	30.38	29.053	26.5797
ENSMUSG00000039929	0.438636	1.1992e-06	3.11364e-05	1775.01	1963.35	1979.84	2079.19	1375.86	1469.05	1445.4	1464.33	1949.35	1438.66	Urb1	16	90548415	90607301	-	8190	protein_coding	URB1 ribosome biogenesis 1 homolog (S. cerevisiae) [Source:MGI Symbol;Acc:MGI:2146468]	-	1677	2022	4142	1970	1245	1431	1231	1039	9.93586	10.9901	11.0824	11.6385	7.70154	8.2232	8.09078	8.19675
ENSMUSG00000022234	-0.443311	1.21181e-06	3.14105e-05	17436.8	14781.5	16122.2	17070.4	20519.6	23315.9	22160	22943	16352.7	22234.6	Cct5	15	31590946	31601950	-	2766	protein_coding	chaperonin containing Tcp1
ENSMUSG00000012429	-0.650007	1.22999e-06	3.18276e-05	783.25	897.2	623.78	683.915	1141.58	1233.96	1222.3	1082.39	747.036	1170.06	Mplkip	13	17869777	17874333	+	4503	protein_coding	M-phase specific PLK1 intereacting protein [Source:MGI Symbol;Acc:MGI:1913558]	-	740	924	1305	648	1033	1202	1041	768	7.97418	9.13429	6.35063	6.96286	11.6223	12.5628	12.4441	11.0197
ENSMUSG00000034271	1.86008	1.25101e-06	3.23167e-05	242.384	116.52	58.793	158.314	30.943	39.0105	54.0115	33.8247	144.003	39.4474	Jdp2	12	85645801	85686652	+	2148	protein_coding	Jun dimerization protein 2 [Source:MGI Symbol;Acc:MGI:1932093]	TF_bZIP	229	120	123	150	28	38	46	24	5.17318	2.48686	1.25481	3.37887	0.660414	0.832596	1.15276	0.721917
ENSMUSG00000047875	1.39129	1.26475e-06	3.26164e-05	216.982	136.91	95.5984	115.041	60.7809	57.4891	52.8374	42.2809	141.133	53.3471	Gpr157	4	150171822	150190384	+	4900	protein_coding	G protein-coupled receptor 157 [Source:MGI Symbol;Acc:MGI:2442046]	-	205	141	200	109	55	56	45	30	2.03009	1.28094	0.894421	1.07633	0.568668	0.53787	0.494348	0.395581
ENSMUSG00000038014	0.445416	1.2676e-06	3.26349e-05	5190.62	5752.18	6397.45	5797.44	4361.86	4103.28	4276.3	4256.27	5784.42	4249.43	Fam120a	13	49032695	49121493	-	5105	protein_coding	family with sequence similarity 120
ENSMUSG00000063281	-0.554864	1.27562e-06	3.2786e-05	704.925	604.93	693.089	589.982	901.768	890.054	975.73	1048.57	648.232	954.029	Zfp35	18	24122689	24138433	+	3040	protein_coding	zinc finger protein 35 [Source:MGI Symbol;Acc:MGI:99179]	zf-C2H2	666	623	1450	559	816	867	831	744	10.6306	9.12262	10.4521	8.89719	13.5991	13.4224	14.7144	15.8128
ENSMUSG00000052632	0.756447	1.31319e-06	3.36548e-05	188.403	191.286	189.763	184.699	116.036	105.739	104.501	121.205	188.538	111.87	Asap2	12	21040460	21320172	+	6962	protein_coding	ArfGAP with SH3 domain
ENSMUSG00000022372	-0.806072	1.31383e-06	3.36548e-05	279.43	191.286	207.927	178.367	390.103	406.53	345.204	353.75	214.252	373.897	Sla	15	66652668	66703678	-	9186	protein_coding	src-like adaptor [Source:MGI Symbol;Acc:MGI:104295]	-	264	197	435	169	353	396	294	251	1.39455	0.954651	1.0377	0.890174	1.94689	2.02887	1.72281	1.76546
ENSMUSG00000004285	-0.743912	1.32537e-06	3.38636e-05	3798.76	3674.25	2309.66	3197.93	5355.35	4967.67	5929.53	5475.37	3245.15	5431.98	Atp6v1f	6	29467717	29470511	+	1063	protein_coding	ATPase
ENSMUSG00000064350	-2.85323	1.32642e-06	3.38636e-05	2.11689	2.91299	4.77992	4.2217	19.8919	17.452	22.3091	46.509	3.50787	26.5405	mt-Ty	MT	5260	5326	-	67	Mt_tRNA	mitochondrially encoded tRNA tyrosine [Source:MGI Symbol;Acc:MGI:102470]	-	2	3	10	4	18	17	19	33	1.44848	1.9932	3.27065	2.88868	13.611	11.9415	15.2649	31.8236
ENSMUSG00000121141	0.686345	1.35134e-06	3.44423e-05	397.976	477.73	405.815	506.604	257.49	269.993	317.024	264.96	447.031	277.367	ENSMUSG00000121141	8	118186456	118188251	+	1796	lncRNA	novel transcript	-	376	492	849	480	233	263	270	188	10.1587	12.1945	10.3588	12.9315	6.57267	6.89183	8.09233	6.76335
ENSMUSG00000014873	-0.41396	1.35397e-06	3.44517e-05	1546.39	1503.1	1437.32	1399.49	2054.4	1869.42	1992.56	1923.78	1471.58	1960.04	Surf2	2	26806379	26810195	+	3408	protein_coding	surfeit gene 2 [Source:MGI Symbol;Acc:MGI:98444]	-	1461	1548	3007	1326	1859	1821	1697	1365	20.8021	20.2198	19.3349	18.826	27.6358	25.1475	26.8039	25.8787
ENSMUSG00000032171	-0.676164	1.36176e-06	3.45925e-05	2932.96	2770.25	1978.89	3038.57	3968.44	4330.16	4533.45	4285.87	2680.16	4279.48	Pin1	9	20563391	20577880	+	3843	protein_coding	peptidyl-prolyl cis/trans isomerase
ENSMUSG00000003444	-0.500594	1.3768e-06	3.48917e-05	384.216	390.34	380.96	373.62	542.608	531.774	568.295	520.055	382.284	540.683	Med29	7	28085571	28092133	-	1281	protein_coding	mediator complex subunit 29 [Source:MGI Symbol;Acc:MGI:1914474]	-	363	402	797	354	491	518	484	369	13.7504	13.9695	13.6338	13.3711	19.4189	19.0312	20.3382	18.6118
ENSMUSG00000020736	-0.897313	1.37812e-06	3.48917e-05	1813.12	1890.53	984.664	1729.84	2825.76	2686.59	3291.18	3140.06	1604.54	2985.9	Nt5c	11	115381246	115382688	-	1140	protein_coding	5'
ENSMUSG00000022561	0.488407	1.41444e-06	3.57522e-05	1422.55	1635.16	1387.13	1560.97	1147.1	1020.43	1082.58	1027.43	1501.45	1069.38	Gpaa1	15	76215431	76219107	+	2947	protein_coding	GPI anchor attachment protein 1 [Source:MGI Symbol;Acc:MGI:1202392]	-	1344	1684	2902	1479	1038	994	922	729	22.1297	25.4371	21.5787	24.283	17.8447	15.8742	16.841	15.983
ENSMUSG00000021143	0.555292	1.42504e-06	3.59367e-05	1084.91	1254.53	1012.87	1197.91	861.984	745.305	731.504	754.009	1137.55	773.2	Pacs2	12	112978128	113038021	+	6985	protein_coding	phosphofurin acidic cluster sorting protein 2 [Source:MGI Symbol;Acc:MGI:1924399]	-	1025	1292	2119	1135	780	726	623	535	7.12056	8.23381	6.64772	7.8622	5.65745	4.89165	4.80107	4.94877
ENSMUSG00000029919	0.880667	1.42645e-06	3.59367e-05	767.374	1063.24	1392.39	998.431	542.608	518.428	536.593	700.453	1055.36	574.521	Hpgds	6	65094277	65121892	-	6425	protein_coding	hematopoietic prostaglandin D synthase [Source:MGI Symbol;Acc:MGI:1859384]	-	725	1095	2913	946	491	505	457	497	5.47547	7.58658	9.93518	7.12414	3.87169	3.69916	3.82877	4.99797
ENSMUSG00000085531	-1.15293	1.44669e-06	3.63864e-05	40.221	66.9987	68.8309	46.4387	142.559	104.712	124.461	129.661	55.6223	125.348	Slc36a3os	11	55027834	55031020	+	557	lncRNA	solute carrier family 36 (proton/amino acid symporter)
ENSMUSG00000020949	-0.571523	1.45141e-06	3.64254e-05	2314.82	2216.78	2224.58	2295.55	2917.49	3073.61	3409.77	4054.73	2262.93	3363.9	Fkbp3	12	65109198	65120781	-	7849	protein_coding	FK506 binding protein 3 [Source:MGI Symbol;Acc:MGI:1353460]	-	2187	2283	4654	2175	2640	2994	2904	2877	13.5204	12.9478	12.9933	13.4079	17.0405	17.9524	19.9158	23.6829
ENSMUSG00000032398	-0.833788	1.45301e-06	3.64254e-05	352.463	337.907	216.052	326.126	505.034	515.349	537.767	629.985	308.137	547.034	Snapc5	9	64086556	64090414	+	1228	protein_coding	small nuclear RNA activating complex
ENSMUSG00000002797	-0.658741	1.4586e-06	3.65057e-05	301.657	273.821	294.443	267.022	377.947	468.125	436.789	515.827	284.236	449.672	Ggct	6	54959565	54969935	-	7745	protein_coding	gamma-glutamyl cyclotransferase [Source:MGI Symbol;Acc:MGI:95700]	-	285	282	616	253	342	456	372	366	1.78558	1.62081	1.74288	1.58057	2.23716	2.77095	2.58546	3.0533
ENSMUSG00000079109	-0.419254	1.46831e-06	3.66582e-05	901.796	860.302	890.021	896.055	1128.32	1238.07	1203.52	1174	887.044	1185.98	Pms2	5	143846782	143870786	+	8117	protein_coding	PMS1 homolog2
ENSMUSG00000035227	-0.481958	1.4695e-06	3.66582e-05	3055.74	2598.39	3303.88	3032.23	4042.49	4411.26	4201.16	4097.02	2997.56	4187.98	Spcs2	7	99486776	99512669	-	4221	protein_coding	signal peptidase complex subunit 2 homolog (S. cerevisiae) [Source:MGI Symbol;Acc:MGI:1913874]	-	2887	2676	6912	2873	3658	4297	3578	2907	33.1885	28.2212	35.8837	32.9333	43.9057	47.911	45.629	44.4979
ENSMUSG00000030512	-0.494336	1.47603e-06	3.67611e-05	2194.16	1899.27	1999.92	2262.83	2634.58	3129.05	3044.61	2958.25	2089.04	2941.62	Snrpa1	7	65708751	65724335	+	3172	protein_coding	small nuclear ribonucleoprotein polypeptide A' [Source:MGI Symbol;Acc:MGI:1916231]	-	2073	1956	4184	2144	2384	3048	2593	2099	31.7119	27.4499	28.9046	32.7044	38.0772	45.2238	44.0033	42.7552
ENSMUSG00000039016	-0.749039	1.48686e-06	3.69705e-05	1554.86	1714.78	1357.5	1514.53	2354.99	1937.18	3003.51	3025.9	1535.42	2580.39	Timm8b	9	50515210	50516620	+	518	protein_coding	translocase of inner mitochondrial membrane 8B [Source:MGI Symbol;Acc:MGI:1353424]	-	1469	1766	2840	1435	2131	1887	2558	2147	137.61	151.763	120.143	134.041	208.423	171.446	265.82	267.801
ENSMUSG00000023805	1.02522	1.52282e-06	3.7803e-05	153.475	225.271	153.435	150.926	95.0393	91.3666	70.4498	77.5149	170.777	83.5927	Synj2	17	5991555	6094565	+	8342	protein_coding	synaptojanin 2 [Source:MGI Symbol;Acc:MGI:1201671]	-	145	232	321	143	86	89	60	55	0.84344	1.23801	0.843224	0.829431	0.522301	0.502117	0.387166	0.425993
ENSMUSG00000030201	0.523941	1.53355e-06	3.80076e-05	857.342	966.141	1027.2	897.11	665.275	652.912	692.756	597.57	936.95	652.128	Lrp6	6	134423439	134543928	-	13672	protein_coding	low density lipoprotein receptor-related protein 6 [Source:MGI Symbol;Acc:MGI:1298218]	-	810	995	2149	850	602	636	590	424	2.87481	3.23963	3.44439	3.00816	2.23078	2.18932	2.32293	2.00375
ENSMUSG00000060679	-0.398373	1.53638e-06	3.80161e-05	1477.59	1378.81	1506.63	1525.09	1961.57	1946.42	1869.27	1985.79	1472.03	1940.76	Mrps9	1	42890393	42944843	+	5763	protein_coding	mitochondrial ribosomal protein S9 [Source:MGI Symbol;Acc:MGI:1916777]	-	1396	1420	3152	1445	1775	1896	1592	1409	11.7542	10.9684	11.9852	12.132	15.6042	15.4837	14.87	15.7969
ENSMUSG00000006519	-0.607769	1.54977e-06	3.82854e-05	11025.8	10288.7	8051.78	9180.08	13985.1	13032.6	16571	15145	9636.59	14683.4	Cyba	8	123151515	123159669	-	1039	protein_coding	cytochrome b-245
ENSMUSG00000038664	0.517359	1.55477e-06	3.83468e-05	1491.35	1592.43	1503.76	1697.12	958.129	1086.13	1140.11	1207.82	1571.17	1098.05	Herc1	9	66257732	66416057	+	27464	protein_coding	HECT and RLD domain containing E3 ubiquitin protein ligase family member 1 [Source:MGI Symbol;Acc:MGI:2384589]	-	1409	1640	3146	1608	867	1058	971	857	2.48945	2.65818	2.51017	2.83294	1.59937	1.81304	1.90314	2.01617
ENSMUSG00000028718	0.860318	1.58337e-06	3.89891e-05	310.125	332.081	418.721	463.331	214.391	168.361	233.659	225.498	381.064	210.477	Stil	4	114857356	114900393	+	5795	protein_coding	Scl/Tal1 interrupting locus [Source:MGI Symbol;Acc:MGI:107477]	-	293	342	876	439	194	164	199	160	2.45341	2.62711	3.31252	3.66544	1.69606	1.33191	1.84848	1.78393
ENSMUSG00000017756	0.844815	1.60936e-06	3.95653e-05	187.345	230.126	181.637	241.692	119.352	111.898	129.158	105.702	210.2	116.528	Slc12a7	13	73881213	73964873	+	12669	protein_coding	solute carrier family 12
ENSMUSG00000044867	-1.18184	1.61213e-06	3.95698e-05	81.5004	50.4918	55.4471	39.0507	108.301	126.271	132.68	146.574	56.6225	128.456	Gimap1os	6	48715266	48718378	-	3113	lncRNA	GTPase
ENSMUSG00000028613	0.876276	1.61968e-06	3.96614e-05	895.446	604.93	548.735	622.7	379.052	286.419	415.654	373.481	667.953	363.651	Lrp8	4	107659066	107734037	+	12689	protein_coding	low density lipoprotein receptor-related protein 8
ENSMUSG00000040274	0.570584	1.62106e-06	3.96614e-05	1341.05	1517.67	1510.93	1682.35	1161.47	1045.07	942.853	923.132	1513	1018.13	Cdk6	5	3391485	3581008	+	13989	protein_coding	cyclin-dependent kinase 6 [Source:MGI Symbol;Acc:MGI:1277162]	-	1267	1563	3161	1594	1051	1018	803	655	4.39487	4.97367	4.95161	5.51336	3.80635	3.42489	3.0899	3.02527
ENSMUSG00000029379	5.49653	1.66386e-06	4.05918e-05	41.2794	16.5069	13.8618	33.7736	0	2.05318	0	0	26.3554	0.513295	Cxcl3	5	90933962	90937459	+	3498	protein_coding	chemokine (C-X-C motif) ligand 3 [Source:MGI Symbol;Acc:MGI:3037818]	-	39	17	29	32	0	2	0	0	0.541005	0.216339	0.181671	0.442634	0	0.0269089	0	0
ENSMUSG00000120144	0.696004	1.6644e-06	4.05918e-05	500.645	512.686	670.623	578.372	297.274	365.466	378.081	359.387	565.582	350.052	ENSMUSG00000120144	12	69421378	69422754	+	1377	lncRNA	novel transcript	-	473	528	1403	548	269	356	322	255	16.668	17.0689	22.3271	19.2558	9.89716	12.1675	12.5875	11.9651
ENSMUSG00000019979	0.585734	1.69307e-06	4.1225e-05	425.496	428.209	485.64	478.107	275.172	311.057	307.631	319.925	454.363	303.446	Apaf1	10	90825173	90918632	-	9028	protein_coding	apoptotic peptidase activating factor 1 [Source:MGI Symbol;Acc:MGI:1306796]	-	402	441	1016	453	249	303	262	227	2.16068	2.17446	2.4661	2.42785	1.39733	1.57956	1.56216	1.62459
ENSMUSG00000020955	-0.629743	1.69823e-06	4.12848e-05	580.029	622.408	469.388	606.869	801.203	865.416	854.791	997.828	569.674	879.81	Ap4s1	12	51737816	51791569	+	1137	protein_coding	adaptor-related protein complex AP-4
ENSMUSG00000087450	-1.98407	1.7098e-06	4.14381e-05	19.052	15.5359	9.08185	7.38797	39.7839	40.037	76.3206	42.2809	12.7644	49.6056	Gm13994	2	124550575	124553003	+	513	lncRNA	predicted gene 13994 [Source:MGI Symbol;Acc:MGI:3651835]	-	18	16	19	7	36	39	65	30	1.7026	1.38838	0.811605	0.66023	3.55531	3.57793	6.82044	3.77845
ENSMUSG00000003352	2.80613	1.70996e-06	4.14381e-05	1848.05	362.181	396.255	672.305	90.6189	90.34	152.641	135.299	819.697	117.225	Cacnb3	15	98528721	98542410	+	4010	protein_coding	calcium channel
ENSMUSG00000035278	-0.546462	1.7446e-06	4.21749e-05	1725.27	1771.1	1326.91	1624.3	2264.37	2418.65	2438.74	2283.17	1611.89	2351.23	Plekhj1	10	80631933	80634460	-	1725	protein_coding	pleckstrin homology domain containing
ENSMUSG00000028029	-0.504703	1.74589e-06	4.21749e-05	2544.51	2020.64	2569.69	2326.15	3183.82	3300.49	3430.91	3514.95	2365.25	3357.54	Aimp1	3	132366242	132390131	-	5614	protein_coding	aminoacyl tRNA synthetase complex-interacting multifunctional protein 1 [Source:MGI Symbol;Acc:MGI:102774]	-	2404	2081	5376	2204	2881	3215	2922	2494	20.7787	16.5008	20.9843	18.9956	25.9994	26.9522	28.0171	28.7035
ENSMUSG00000004891	2.29107	1.75086e-06	4.21935e-05	33.8703	65.0567	40.1513	88.6556	11.0511	21.5584	5.87082	7.04681	56.9335	11.3818	Nes	3	87878385	87887758	+	6416	protein_coding	nestin [Source:MGI Symbol;Acc:MGI:101784]	-	32	67	84	84	10	21	5	5	0.242015	0.464853	0.286895	0.633475	0.0789638	0.154042	0.041949	0.0503519
ENSMUSG00000019971	0.929982	1.75219e-06	4.21935e-05	175.702	175.75	256.204	212.14	116.036	97.5261	98.6297	121.205	204.949	108.349	Cep290	10	100323420	100410702	+	11617	protein_coding	centrosomal protein 290 [Source:MGI Symbol;Acc:MGI:2384917]	-	166	181	536	201	105	95	84	86	0.693379	0.693569	1.01106	0.837176	0.457918	0.38487	0.389226	0.478316
ENSMUSG00000049960	-0.682269	1.76835e-06	4.25156e-05	1892.5	1836.15	1426.81	1537.75	2505.28	2219.49	3098.62	2913.15	1673.3	2684.13	Mrps16	14	20439372	20443702	-	2875	protein_coding	mitochondrial ribosomal protein S16 [Source:MGI Symbol;Acc:MGI:1913492]	-	1788	1891	2985	1457	2267	2162	2639	2067	30.1777	29.2792	22.7517	24.5209	39.949	35.3918	49.4103	46.4529
ENSMUSG00000010406	-0.523673	1.7898e-06	4.29635e-05	3625.18	3752.9	3427.2	2962.58	4761.91	4496.47	5370.62	5166.72	3441.96	4948.93	Mrpl52	14	54664366	54667213	+	1109	protein_coding	mitochondrial ribosomal protein L52 [Source:MGI Symbol;Acc:MGI:1916086]	-	3425	3865	7170	2807	4309	4380	4574	3666	149.86	155.14	141.676	122.469	196.851	185.878	222.014	213.585
ENSMUSG00000019820	1.15075	1.79286e-06	4.29695e-05	132.306	105.839	93.6864	139.316	67.4116	48.2498	46.9665	47.9183	117.787	52.6366	Utrn	10	12257932	12745109	-	17108	protein_coding	utrophin [Source:MGI Symbol;Acc:MGI:104631]	-	125	109	196	132	61	47	40	34	0.354542	0.283617	0.251053	0.373327	0.180644	0.129296	0.125857	0.128407
ENSMUSG00000035247	0.512434	1.80301e-06	4.31452e-05	2673.64	2837.25	3080.66	3336.2	2006.88	2006.99	2026.61	2325.45	2981.94	2091.48	Hectd1	12	51790505	51876319	-	14950	protein_coding	HECT domain E3 ubiquitin protein ligase 1 [Source:MGI Symbol;Acc:MGI:2384768]	-	2526	2922	6445	3161	1816	1955	1726	1650	8.19877	8.7005	9.44691	10.2305	6.15413	6.15447	6.21464	7.13104
ENSMUSG00000064364	-3.41894	1.8062e-06	4.31538e-05	2.11689	0	3.82394	1.05542	13.2613	20.5318	23.4833	28.1872	1.74906	21.3659	mt-Th	MT	11546	11612	+	67	Mt_tRNA	mitochondrially encoded tRNA histidine [Source:MGI Symbol;Acc:MGI:102485]	-	2	0	8	1	12	20	20	20	1.44848	0	2.61652	0.722171	9.074	14.0488	16.0684	19.287
ENSMUSG00000042772	0.455464	1.82594e-06	4.35572e-05	2614.36	2663.44	3063.93	2758.88	2120.7	1867.37	2086.49	2026.66	2775.15	2025.31	Smg7	1	152712746	152778397	-	6341	protein_coding	SMG7 nonsense mediated mRNA decay factor [Source:MGI Symbol;Acc:MGI:2682334]	-	2470	2743	6410	2614	1919	1819	1777	1438	18.9015	19.2563	22.1518	19.9463	15.3324	13.5008	15.085	14.6525
ENSMUSG00000006095	-0.562794	1.83277e-06	4.36519e-05	2104.19	1886.65	1490.86	1888.15	2657.78	2774.88	2724.06	2717.25	1842.46	2718.49	Tbcb	7	29923556	29931697	-	1442	protein_coding	tubulin folding cofactor B [Source:MGI Symbol;Acc:MGI:1913661]	-	1988	1943	3119	1789	2405	2703	2320	1928	66.8972	59.9808	47.3978	60.0288	84.4972	88.2197	86.6042	86.3877
ENSMUSG00000029994	0.868072	1.84154e-06	4.37925e-05	689.049	384.514	494.722	578.372	261.911	297.711	294.715	321.335	536.664	293.918	Anxa4	6	86713822	86770566	-	4645	protein_coding	annexin A4 [Source:MGI Symbol;Acc:MGI:88030]	-	651	396	1035	548	237	290	251	228	6.80067	3.79502	4.88273	5.70833	2.58497	2.93831	2.90873	3.17146
ENSMUSG00000030663	-0.442937	1.84709e-06	4.38562e-05	3685.51	3627.64	3964.47	4186.87	4856.95	5208.92	5297.83	5662.82	3866.12	5256.63	1110004F10Rik	7	115638632	115704445	+	2490	protein_coding	RIKEN cDNA 1110004F10 gene [Source:MGI Symbol;Acc:MGI:1929274]	-	3482	3736	8294	3967	4395	5074	4512	4018	67.8556	66.7902	72.9916	77.0863	89.4235	95.9039	97.5407	104.261
ENSMUSG00000005125	1.00926	1.85215e-06	4.3908e-05	236.034	304.893	282.015	391.562	201.13	147.829	124.461	128.252	303.626	150.418	Ndrg1	15	66801167	66841489	-	6596	protein_coding	N-myc downstream regulated gene 1 [Source:MGI Symbol;Acc:MGI:1341799]	-	223	314	590	371	182	144	106	91	1.64052	2.11911	1.96011	2.7215	1.39792	1.02746	0.86505	0.891396
ENSMUSG00000022799	1.77614	1.86142e-06	4.40593e-05	320.709	82.5347	108.026	181.533	55.2554	51.3295	55.1857	39.4621	173.201	50.3082	Arhgap31	16	38418702	38533636	-	11141	protein_coding	Rho GTPase activating protein 31 [Source:MGI Symbol;Acc:MGI:1333857]	-	303	85	226	172	50	50	47	28	1.3197	0.339625	0.444521	0.746997	0.227373	0.211218	0.227086	0.162384
ENSMUSG00000038690	-0.666728	1.91342e-06	4.52201e-05	4302.59	4123.82	3289.06	3898.74	5481.34	5191.47	7207.02	6903.06	3903.55	6195.72	Atp5j2	5	145120508	145128872	-	3306	protein_coding	ATP synthase
ENSMUSG00000091449	-0.896431	1.92835e-06	4.55026e-05	337.644	315.574	198.845	242.748	505.034	414.743	565.947	545.423	273.703	507.787	Gm10269	18	20815651	20816020	-	370	processed_pseudogene	predicted gene 10269 [Source:MGI Symbol;Acc:MGI:3642381]	-	319	325	416	230	457	404	482	387	41.8355	39.1009	24.6377	30.0774	62.5759	51.3883	70.1232	67.5802
ENSMUSG00000054517	0.546196	1.94487e-06	4.58216e-05	414.911	442.774	445.011	412.671	309.43	281.286	291.193	294.557	428.842	294.116	Trim65	11	116012672	116021954	-	5883	protein_coding	tripartite motif-containing 65 [Source:MGI Symbol;Acc:MGI:2442815]	-	392	456	931	391	280	274	248	209	3.23328	3.45041	3.46784	3.21583	2.4113	2.19198	2.26918	2.2954
ENSMUSG00000051232	-0.530301	1.94814e-06	4.58278e-05	823.471	888.461	734.674	824.286	1052.06	1159.02	1222.3	1286.75	817.723	1180.03	Tmem199	11	78397881	78402998	-	1902	protein_coding	transmembrane protein 199 [Source:MGI Symbol;Acc:MGI:2144113]	-	778	915	1537	781	952	1129	1041	913	19.8484	21.4149	17.7081	19.868	25.3582	27.9363	29.4616	31.0149
ENSMUSG00000015850	2.02676	1.95832e-06	4.59964e-05	96.3186	58.2598	33.9374	78.1014	26.5226	10.2659	15.2641	12.6843	66.6543	16.1842	Adamtsl4	3	95583511	95595228	-	4198	protein_coding	ADAMTS-like 4 [Source:MGI Symbol;Acc:MGI:2389008]	-	91	60	71	74	24	10	13	9	1.05185	0.63623	0.370616	0.852911	0.289642	0.11211	0.166693	0.138519
ENSMUSG00000049588	-0.851779	2.01095e-06	4.71601e-05	136.54	112.636	90.3405	109.764	185.658	196.079	201.956	221.27	112.32	201.241	Ccdc69	11	54940557	54968957	-	1848	protein_coding	coiled-coil domain containing 69 [Source:MGI Symbol;Acc:MGI:1196234]	-	129	116	189	104	168	191	172	157	3.38723	2.79422	2.24114	2.72299	4.60574	4.86426	5.01006	5.48918
ENSMUSG00000049760	-0.919896	2.04293e-06	4.78365e-05	2431.25	2580.91	1355.59	2287.1	3455.67	3623.87	4919.75	4366.2	2163.71	4091.37	Micos13	17	56914452	56916771	-	1169	protein_coding	mitochondrial contact site and cristae organizing system subunit 13 [Source:MGI Symbol;Acc:MGI:2442174]	-	2297	2658	2836	2167	3127	3530	4190	3098	95.3461	101.215	53.1618	89.6931	135.521	142.117	192.937	171.229
ENSMUSG00000010054	-0.479089	2.06205e-06	4.82102e-05	730.328	727.276	814.499	673.361	1012.28	1026.59	1066.14	1009.1	736.366	1028.53	Tusc2	9	107440454	107443311	+	1785	protein_coding	tumor suppressor 2
ENSMUSG00000030826	-0.42116	2.08253e-06	4.86146e-05	1252.14	1326.38	1181.6	1194.74	1594.67	1717.49	1703.71	1613.72	1238.71	1657.4	Bcat2	7	45219577	45239135	+	3900	protein_coding	branched chain aminotransferase 2
ENSMUSG00000036606	0.737173	2.09106e-06	4.87393e-05	429.729	356.356	349.89	481.273	266.331	252.541	228.962	218.451	404.312	241.571	Plxnb2	15	89039752	89064991	-	7720	protein_coding	plexin B2 [Source:MGI Symbol;Acc:MGI:2154239]	-	406	367	732	456	241	246	195	155	2.55191	2.11619	2.07779	2.858	1.58158	1.49969	1.35967	1.29725
ENSMUSG00000031987	0.669552	2.11936e-06	4.93235e-05	498.528	530.164	596.534	649.086	416.626	324.403	360.468	328.381	568.578	357.47	Egln1	8	125635326	125676063	-	3594	protein_coding	egl-9 family hypoxia-inducible factor 1 [Source:MGI Symbol;Acc:MGI:1932286]	-	471	546	1248	615	377	316	307	233	6.35915	6.76269	7.6093	8.27964	5.31442	4.13803	4.59808	4.18878
ENSMUSG00000038119	0.858982	2.12607e-06	4.94043e-05	321.768	254.401	240.908	270.189	138.139	125.244	144.422	193.083	271.816	150.222	Cdon	9	35332424	35418948	+	7715	protein_coding	cell adhesion molecule-related/down-regulated by oncogenes [Source:MGI Symbol;Acc:MGI:1926387]	-	304	262	504	256	125	122	123	137	1.91203	1.51172	1.43154	1.60553	0.820855	0.744233	0.858194	1.14735
ENSMUSG00000032382	-0.445904	2.13637e-06	4.95106e-05	2784.77	2317.77	2424.85	2654.39	3503.19	3624.89	3319.36	3414.88	2545.45	3465.58	Snx1	9	65995415	66033869	-	4339	protein_coding	sorting nexin 1 [Source:MGI Symbol;Acc:MGI:1928395]	-	2631	2387	5073	2515	3170	3531	2827	2423	29.4231	24.4888	25.6203	28.0455	37.0137	38.2995	35.0713	36.0806
ENSMUSG00000062683	-0.529124	2.13713e-06	4.95106e-05	6228.96	5840.54	4617.88	5126.19	7586.57	7882.17	8131.08	7868.47	5453.39	7867.07	Atp5g2	15	102571299	102580787	-	1675	protein_coding	ATP synthase
ENSMUSG00000042249	1.95157	2.14514e-06	4.96211e-05	378.924	89.3316	131.926	123.485	49.7299	47.2232	28.1799	62.0119	180.916	46.7862	Grk3	5	113058348	113163657	-	8693	protein_coding	G protein-coupled receptor kinase 3 [Source:MGI Symbol;Acc:MGI:87941]	-	358	92	276	117	45	46	24	44	1.99834	0.471111	0.695741	0.651225	0.262262	0.249042	0.148613	0.327034
ENSMUSG00000062933	-0.881822	2.18429e-06	5.0432e-05	4424.31	4379.19	3734.55	6819.09	6994.23	8803.02	9655.15	10210.8	4839.29	8915.81	Gm10123	9	96777711	96778200	+	490	processed_pseudogene	predicted pseudogene 10123 [Source:MGI Symbol;Acc:MGI:3704342]	-	4180	4510	7813	6461	6329	8575	8223	7245	413.939	409.718	349.406	637.996	654.382	823.613	903.338	955.328
ENSMUSG00000039621	0.732974	2.18681e-06	5.0432e-05	2365.63	1666.23	1431.11	1915.59	1059.8	1038.91	1197.65	1140.17	1844.64	1109.13	Prex1	2	166408262	166555752	-	10266	protein_coding	phosphatidylinositol-3
ENSMUSG00000050188	-0.569906	2.20163e-06	5.06974e-05	581.087	507.831	462.218	459.109	720.53	730.933	716.24	813.202	502.561	745.226	Lsm10	4	125990416	125992377	+	943	protein_coding	U7 snRNP-specific Sm-like protein LSM10 [Source:MGI Symbol;Acc:MGI:2151045]	-	549	523	967	435	652	712	610	577	28.2499	24.6885	22.471	22.3199	35.029	35.5348	34.8204	39.5343
ENSMUSG00000029581	2.99524	2.21083e-06	5.08324e-05	7540.37	1068.1	1484.64	2496.08	353.635	320.296	491.975	412.943	3147.3	394.712	Fscn1	5	142946098	142958940	+	3012	protein_coding	fascin actin-bundling protein 1 [Source:MGI Symbol;Acc:MGI:1352745]	-	7124	1100	3106	2365	320	312	419	293	114.769	16.2571	22.5972	37.9919	5.38254	4.87511	7.48816	6.28525
ENSMUSG00000029174	0.486155	2.22678e-06	5.11222e-05	2105.25	2090.55	2162.91	2598.45	1611.25	1571.71	1582.77	1627.81	2239.29	1598.39	Tbc1d1	5	64313648	64508829	+	7405	protein_coding	TBC1 domain family
ENSMUSG00000038179	0.675928	2.23614e-06	5.12599e-05	4353.39	2910.07	3358.85	4288.19	2136.17	2471	2303.71	2419.87	3727.63	2332.69	Slamf7	1	171459971	171480603	-	4577	protein_coding	SLAM family member 7 [Source:MGI Symbol;Acc:MGI:1922595]	-	4113	2997	7027	4063	1933	2407	1962	1717	43.6048	29.1481	33.6432	42.9517	21.3965	24.7503	23.0746	24.2382
ENSMUSG00000020526	-0.772272	2.25504e-06	5.16157e-05	879.569	831.173	1000.92	784.18	1446.59	1073.81	1772.99	1685.6	873.959	1494.75	Znhit3	11	84801776	84807192	-	2136	protein_coding	zinc finger
ENSMUSG00000021774	-0.539647	2.26237e-06	5.17059e-05	1163.23	962.257	1071.66	1105.03	1426.69	1436.2	1634.44	1758.88	1075.54	1564.05	Ube2e1	14	4137837	4186974	+	4457	protein_coding	ubiquitin-conjugating enzyme E2E 1 [Source:MGI Symbol;Acc:MGI:107411]	-	1099	991	2242	1047	1291	1399	1392	1248	11.965	9.89774	11.023	11.3663	14.6749	14.7727	16.8117	18.0918
ENSMUSG00000028149	0.620768	2.26817e-06	5.17084e-05	1414.08	1682.74	2122.28	1774.17	1136.05	1114.88	1135.42	1166.95	1748.32	1138.32	Rap1gds1	3	138631663	138780962	-	7559	protein_coding	RAP1
ENSMUSG00000097318	-0.971868	2.26925e-06	5.17084e-05	183.111	251.488	238.04	127.706	372.421	346.988	432.092	425.627	200.086	394.282	1700007L15Rik	16	33193627	33201138	-	1782	lncRNA	RIKEN cDNA 1700007L15 gene [Source:MGI Symbol;Acc:MGI:1916581]	-	173	259	498	121	337	338	368	302	4.7108	6.46989	6.12393	3.28543	9.58108	8.92676	11.1162	10.9499
ENSMUSG00000004667	-0.752117	2.27781e-06	5.18261e-05	5428.77	5113.26	3171	4839.12	7094.79	7613.2	8288.42	8239.13	4638.04	7808.89	Polr2e	10	79871783	79875629	-	2670	protein_coding	polymerase (RNA) II (DNA directed) polypeptide E [Source:MGI Symbol;Acc:MGI:1913670]	-	5129	5266	6634	4585	6420	7416	7059	5846	93.2133	87.796	54.4468	83.0888	121.819	130.72	142.314	141.468
ENSMUSG00000021905	-0.651637	2.29211e-06	5.20739e-05	1162.17	1285.6	973.192	1032.2	1742.76	1448.52	2034.83	1765.93	1113.29	1748.01	Dph3	14	31802523	31807686	-	3592	protein_coding	diphthamine biosynthesis 3 [Source:MGI Symbol;Acc:MGI:1922658]	-	1098	1324	2036	978	1577	1411	1733	1253	14.8328	16.408	12.4208	13.174	22.2427	18.4874	25.9704	22.5385
ENSMUSG00000070426	-0.464207	2.3226e-06	5.26882e-05	906.03	820.492	814.021	834.84	1192.41	1078.95	1251.66	1130.31	843.846	1163.33	Rnf121	7	101668344	101714676	-	4427	protein_coding	ring finger protein 121 [Source:MGI Symbol;Acc:MGI:1922462]	-	856	845	1703	791	1079	1051	1066	802	9.38255	8.49674	8.42972	8.64533	12.3482	11.1732	12.9618	11.7051
ENSMUSG00000055762	-0.5499	2.33478e-06	5.2886e-05	11429.1	10413.9	8852.89	12256.6	14610.6	16054.9	15681	16524.8	10738.1	15717.8	Eef1d	15	75766054	75781405	-	6488	protein_coding	eukaryotic translation elongation factor 1 delta (guanine nucleotide exchange protein) [Source:MGI Symbol;Acc:MGI:1913906]	-	10798	10725	18521	11613	13221	15639	13355	11725	80.7586	73.5854	62.555	86.606	103.239	113.444	110.802	116.765
ENSMUSG00000039735	1.71118	2.3868e-06	5.39841e-05	120.663	38.8398	87.9505	85.4893	30.943	26.6914	21.1349	22.5498	83.2357	25.3298	Fnbp1l	3	122332368	122413364	-	12376	protein_coding	formin binding protein 1-like [Source:MGI Symbol;Acc:MGI:1925642]	-	114	40	184	81	28	26	18	16	0.446973	0.143875	0.325796	0.316679	0.114623	0.0988731	0.0782904	0.0835314
ENSMUSG00000020747	0.57782	2.39435e-06	5.40748e-05	837.231	1071.98	862.298	909.776	682.957	570.785	608.217	603.207	920.321	616.291	Tmem94	11	115656259	115690192	+	6189	protein_coding	transmembrane protein 94 [Source:MGI Symbol;Acc:MGI:1919197]	-	791	1104	1804	862	618	556	518	428	6.20173	7.9406	6.3874	6.73909	5.05895	4.22804	4.50532	4.46821
ENSMUSG00000032290	0.540415	2.40347e-06	5.42005e-05	589.555	626.292	721.29	633.254	434.307	452.727	422.699	462.271	642.598	443.001	Ptpn9	9	56902207	56970091	+	4657	protein_coding	protein tyrosine phosphatase
ENSMUSG00000029430	-0.51418	2.41058e-06	5.42808e-05	38014.1	35580.2	38332.6	38005.8	47593.7	47599.9	59827.2	59115.7	37483.2	53534.1	Ran	5	129097133	129101387	+	2646	protein_coding	RAN
ENSMUSG00000031068	-0.592913	2.43743e-06	5.48044e-05	4717.5	3938.36	5213.94	4593.21	6261.54	6238.59	7390.19	7967.12	4615.75	6964.36	Glrx3	7	137039343	137070323	+	5016	protein_coding	glutaredoxin 3 [Source:MGI Symbol;Acc:MGI:1353653]	-	4457	4056	10908	4352	5666	6077	6294	5653	43.1163	35.9953	47.6536	41.9803	57.2284	57.0186	67.5438	72.8168
ENSMUSG00000021366	0.432433	2.4418e-06	5.48219e-05	2634.47	3128.55	2992.71	3085	2289.78	2190.75	2141.67	2152.1	2960.18	2193.57	Hivep1	13	42205497	42346013	+	9294	protein_coding	human immunodeficiency virus type I enhancer binding protein 1 [Source:MGI Symbol;Acc:MGI:96100]	zf-C2H2	2489	3222	6261	2923	2072	2134	1824	1527	12.9951	15.4322	14.7621	15.2174	11.2948	10.8063	10.5642	10.6156
ENSMUSG00000070934	-0.60469	2.46927e-06	5.52818e-05	2446.07	2523.62	3417.64	2607.95	3787.21	4291.15	4203.51	4452.18	2748.82	4183.51	Rraga	4	86493905	86495522	+	1618	protein_coding	Ras-related GTP binding A [Source:MGI Symbol;Acc:MGI:1915691]	-	2311	2599	7150	2471	3427	4180	3580	3159	69.3071	71.5044	96.8358	73.8939	107.307	121.586	119.102	126.148
ENSMUSG00000048537	1.19002	2.46952e-06	5.52818e-05	222.274	245.662	138.618	241.692	118.247	60.5689	96.2814	95.8366	212.061	92.7334	Phldb1	9	44597601	44646495	-	7179	protein_coding	pleckstrin homology like domain
ENSMUSG00000034345	-0.719907	2.48196e-06	5.54016e-05	1510.4	1543.88	1020.51	1441.71	2057.71	2010.07	2448.13	2562.22	1379.13	2269.53	Gtf2h5	17	6130061	6136792	+	3855	protein_coding	general transcription factor IIH
ENSMUSG00000038722	-0.658896	2.48213e-06	5.54016e-05	2793.24	2393.51	2675.8	2371.54	3847.99	3138.29	4396.07	4781.97	2558.52	4041.08	Bud31	5	145077172	145084888	+	1609	protein_coding	BUD31 homolog [Source:MGI Symbol;Acc:MGI:2141291]	-	2639	2465	5598	2247	3482	3057	3744	3393	79.5866	68.1971	76.2404	67.5712	109.639	89.4179	125.255	136.25
ENSMUSG00000069089	-0.601842	2.49933e-06	5.5704e-05	1408.79	1291.42	1602.71	1316.11	1983.67	1847.86	2207.43	2500.21	1404.76	2134.79	Cdk7	13	100839139	100867447	-	3706	protein_coding	cyclin-dependent kinase 7 [Source:MGI Symbol;Acc:MGI:102956]	-	1331	1330	3353	1247	1795	1800	1880	1774	17.4273	15.9754	19.8261	16.2808	24.5387	22.8587	27.3067	30.9285
ENSMUSG00000064317	-0.807147	2.50694e-06	5.57922e-05	610.724	542.787	528.181	475.996	874.14	697.055	982.775	1224.74	539.422	944.677	Gm10146	10	78229154	78229462	+	309	processed_pseudogene	predicted gene 10146 [Source:MGI Symbol;Acc:MGI:3704367]	-	577	559	1105	451	791	679	837	869	90.6095	80.5301	78.3632	70.6208	129.691	103.418	145.809	181.707
ENSMUSG00000051339	1.54337	2.51837e-06	5.5965e-05	161.942	354.414	308.305	284.964	160.241	103.686	63.4048	52.1464	277.406	94.8694	2900026A02Rik	5	113234189	113369102	-	10814	protein_coding	RIKEN cDNA 2900026A02 gene [Source:MGI Symbol;Acc:MGI:1920194]	-	153	365	645	270	145	101	54	37	0.686533	1.50249	1.30702	1.20807	0.679319	0.439562	0.268796	0.221068
ENSMUSG00000040751	-0.682868	2.54506e-06	5.64758e-05	1624.72	1536.12	1216.97	1219.01	2129.54	1865.32	2558.5	2428.33	1399.2	2245.42	Lat2	5	134628876	134643879	-	2621	protein_coding	linker for activation of T cells family
ENSMUSG00000041313	0.562305	2.55177e-06	5.65426e-05	4247.55	4497.65	4255.56	5578.97	3110.88	3451.4	2869.66	3147.11	4644.93	3144.76	Slc7a1	5	148264220	148336714	-	11530	protein_coding	solute carrier family 7 (cationic amino acid transporter
ENSMUSG00000050315	2.82992	2.56231e-06	5.6694e-05	888.037	136.91	226.09	317.683	54.1503	40.037	57.534	69.0587	392.18	55.195	Synpo2	3	122870168	123029798	-	13089	protein_coding	synaptopodin 2 [Source:MGI Symbol;Acc:MGI:2153070]	-	839	141	473	301	49	39	49	49	3.11037	0.479532	0.791887	1.11269	0.189663	0.140231	0.201514	0.24188
ENSMUSG00000025731	-0.641885	2.57028e-06	5.67879e-05	368.339	430.151	309.739	426.391	582.392	618.008	585.908	598.979	383.655	596.322	Mettl26	17	26094048	26096143	+	1766	protein_coding	methyltransferase like 26 [Source:MGI Symbol;Acc:MGI:1915597]	-	348	443	648	404	527	602	499	425	9.56192	11.1665	8.04068	11.0689	15.1186	16.0432	15.2099	15.5492
ENSMUSG00000120697	-1.39945	2.60044e-06	5.73712e-05	17.9936	21.3619	37.7614	34.829	70.7269	76.9943	70.4498	83.1524	27.9865	75.3309	ENSMUSG00000120697	12	25237501	25239096	-	1284	lncRNA	novel transcript	-	17	22	79	33	64	75	60	59	0.642452	0.762716	1.34825	1.24355	2.52527	2.74904	2.51537	2.96891
ENSMUSG00000062753	-0.908949	2.61051e-06	5.75104e-05	775.841	912.736	484.684	658.585	1265.35	1050.2	1547.55	1447.41	707.962	1327.63	AI413582	17	27782547	27784730	-	1912	protein_coding	expressed sequence AI413582 [Source:MGI Symbol;Acc:MGI:2146839]	-	733	940	1014	624	1145	1023	1318	1027	18.6026	21.8849	11.6214	15.7911	30.3396	25.181	37.106	34.7051
ENSMUSG00000049313	0.513273	2.65522e-06	5.84111e-05	1517.81	1440.96	1615.61	1684.46	987.967	1039.94	1228.18	1131.72	1564.71	1096.95	Sorl1	9	41876016	42035593	-	11321	protein_coding	sortilin-related receptor
ENSMUSG00000025473	1.71353	2.66559e-06	5.85548e-05	498.528	142.736	138.14	234.304	71.832	61.5955	96.2814	78.9243	253.427	77.1583	Adam8	7	139558845	139572475	-	4638	protein_coding	a disintegrin and metallopeptidase domain 8 [Source:MGI Symbol;Acc:MGI:107825]	-	471	147	289	222	65	60	82	56	4.92773	1.41088	1.36545	2.31599	0.710027	0.608843	0.951698	0.780131
ENSMUSG00000029505	0.431867	2.68006e-06	5.87881e-05	3882.38	4276.27	3914.76	4556.27	3212.55	2924.76	3031.69	3156.97	4157.42	3081.49	Ep400	5	110812239	110918583	-	13971	protein_coding	E1A binding protein p400 [Source:MGI Symbol;Acc:MGI:1276124]	-	3668	4404	8190	4317	2907	2849	2582	2240	12.7397	14.0322	12.8459	14.951	10.5417	9.59732	9.94821	10.3593
ENSMUSG00000022858	-0.395279	2.69034e-06	5.89289e-05	7997.62	7100.89	8166.02	7454.46	9690.69	9975.38	10149.5	10594.2	7679.75	10102.4	Tra2b	16	22063299	22084755	-	9235	protein_coding	transformer 2 beta [Source:MGI Symbol;Acc:MGI:106016]	-	7556	7313	17084	7063	8769	9717	8644	7517	39.7019	35.2504	40.5379	37.0055	48.1067	49.52	50.3842	52.5918
ENSMUSG00000056608	0.494485	2.69853e-06	5.90235e-05	726.094	719.508	836.964	797.901	538.188	533.827	565.947	552.47	770.117	547.608	Chd9	8	91554980	91781144	+	23148	protein_coding	chromodomain helicase DNA binding protein 9 [Source:MGI Symbol;Acc:MGI:1924001]	-	686	741	1751	756	487	520	482	392	1.43803	1.42498	1.6576	1.58024	1.06588	1.05724	1.12086	1.09416
ENSMUSG00000065990	-0.544283	2.708e-06	5.9146e-05	2609.07	2510.02	2378.01	2041.19	3172.77	3212.2	3805.46	3722.13	2384.57	3478.14	Aurkaip1	4	155915729	155917587	+	1766	protein_coding	aurora kinase A interacting protein 1 [Source:MGI Symbol;Acc:MGI:1913327]	-	2465	2585	4975	1934	2871	3129	3241	2641	67.7303	65.1591	61.732	52.9883	82.3635	83.3873	98.7881	96.6246
ENSMUSG00000004709	-0.878139	2.73794e-06	5.97145e-05	140.773	128.171	105.636	103.432	190.079	192.999	226.614	267.779	119.503	219.368	Cd244a	1	171386761	171437314	+	4876	protein_coding	CD244 molecule A [Source:MGI Symbol;Acc:MGI:109294]	-	133	132	221	98	172	188	193	190	1.32356	1.20508	0.9932	0.972472	1.78713	1.81459	2.13064	2.51768
ENSMUSG00000041324	5.84441	2.74323e-06	5.97445e-05	46.5716	8.73896	9.08185	17.9422	1.10511	0	0	0	20.5837	0.276277	Inhba	13	16186436	16206206	+	6390	protein_coding	inhibin beta-A [Source:MGI Symbol;Acc:MGI:96570]	-	44	9	19	17	1	0	0	0	0.334125	0.062697	0.065157	0.128725	0.00792851	0	0	0
ENSMUSG00000047721	-0.757415	2.79072e-06	6.05091e-05	4802.17	5130.74	3525.19	4204.81	6221.76	6284.79	9043.41	8303.96	4415.73	7463.48	Bola2	7	126294573	126298970	+	4398	protein_coding	bolA-like 2 (E. coli) [Source:MGI Symbol;Acc:MGI:1913412]	-	4537	5284	7375	3984	5630	6122	7702	5892	50.0576	53.4826	36.7464	43.8307	64.8553	65.5123	94.268	86.5601
ENSMUSG00000039414	0.671762	2.79184e-06	6.05091e-05	708.101	770	944.99	1019.54	519.401	541.013	592.953	508.78	860.658	540.537	Heatr5b	17	79060327	79142793	-	8173	protein_coding	HEAT repeat containing 5B [Source:MGI Symbol;Acc:MGI:2444098]	-	669	793	1977	966	470	527	505	361	3.97193	4.31913	5.3007	5.71887	2.91346	3.03469	3.32603	2.85388
ENSMUSG00000060036	-0.357785	2.79778e-06	6.05091e-05	70229	63027.3	67971.4	64626.8	81360.3	85012	87980.1	86331.9	66463.6	85171.1	Rpl3	15	79961992	79976069	-	3175	protein_coding	ribosomal protein L3 [Source:MGI Symbol;Acc:MGI:1351605]	-	66351	64910	142202	61233	73622	82810	74930	61256	1014.05	910.066	981.455	933.161	1174.78	1227.51	1270.36	1246.57
ENSMUSG00000033671	0.572709	2.80095e-06	6.05091e-05	920.849	1008.86	1114.2	1231.68	660.855	719.64	732.678	763.874	1068.9	719.262	Cep350	1	155720710	155849001	-	16520	protein_coding	centrosomal protein 350 [Source:MGI Symbol;Acc:MGI:1921331]	-	870	1039	2331	1167	598	701	624	542	2.55544	2.79969	3.09201	3.41803	1.83393	1.99707	2.03325	2.11982
ENSMUSG00000121107	-0.922711	2.80292e-06	6.05091e-05	69.8575	91.2736	84.6046	62.27	163.556	135.51	151.467	136.708	77.0014	146.81	9330133O14Rik	8	123170365	123173215	+	2851	lncRNA	RIKEN cDNA 9330133O14 gene [Source:NCBI gene (formerly Entrezgene);Acc:100689703]	-	66	94	177	59	148	132	129	97	1.12332	1.46769	1.36046	1.00131	2.63001	2.17902	2.43561	2.19829
ENSMUSG00000061559	-0.433199	2.80337e-06	6.05091e-05	1689.28	1684.68	1926.31	1860.71	2261.05	2433.02	2457.52	2525.58	1790.24	2419.29	Wdr61	9	54622019	54641803	-	4669	protein_coding	WD repeat domain 61 [Source:MGI Symbol;Acc:MGI:1917493]	-	1596	1735	4030	1763	2046	2370	2093	1792	16.5869	16.5417	18.9143	18.2702	22.2011	23.8896	24.1302	24.7984
ENSMUSG00000004798	0.623645	2.80608e-06	6.05091e-05	464.658	448.6	579.804	474.941	344.794	312.084	311.153	312.878	492.001	320.227	Ulk2	11	61666475	61745899	-	5977	protein_coding	unc-51 like kinase 2 [Source:MGI Symbol;Acc:MGI:1352758]	-	439	462	1213	450	312	304	265	222	3.564	3.44083	4.44719	3.64287	2.64462	2.39373	2.3866	2.39983
ENSMUSG00000039994	0.566737	2.84738e-06	6.13131e-05	2252.37	2457.59	1860.82	2606.9	1595.78	1556.31	1490.01	1548.89	2294.42	1547.75	Timeless	10	128067934	128088810	+	6115	protein_coding	timeless circadian clock 1 [Source:MGI Symbol;Acc:MGI:1321393]	-	2128	2531	3893	2470	1444	1516	1269	1099	16.8862	18.4247	13.9507	19.5441	11.9636	11.6678	11.1707	11.6121
ENSMUSG00000109602	-0.856322	2.88714e-06	6.20815e-05	208.514	220.416	144.354	167.812	324.902	279.233	335.811	397.44	185.274	334.346	Gm31597	7	45391464	45399683	+	526	lncRNA	predicted gene
ENSMUSG00000025135	-0.426287	2.9048e-06	6.23736e-05	1411.97	1478.83	1356.06	1474.43	1898.58	1768.82	2053.61	1964.65	1430.32	1921.41	Anapc11	11	120489247	120499024	+	5057	protein_coding	anaphase promoting complex subunit 11 [Source:MGI Symbol;Acc:MGI:1913406]	-	1334	1523	2837	1397	1718	1723	1749	1394	12.8003	13.4064	12.2935	13.3665	17.2117	16.0353	18.6171	17.8107
ENSMUSG00000067274	-0.411406	2.91591e-06	6.25242e-05	113645	110937	103364	96037.3	135911	135957	146064	145961	105996	140973	Rplp0	5	115697526	115701786	+	1659	protein_coding	ribosomal protein
ENSMUSG00000040771	-0.561389	2.95666e-06	6.33091e-05	592.73	566.091	519.099	584.705	790.152	727.853	879.448	940.045	565.656	834.375	Oard1	17	48717042	48724294	+	1558	protein_coding	O-acyl-ADP-ribose deacylase 1 [Source:MGI Symbol;Acc:MGI:2146818]	-	560	583	1086	554	715	709	749	667	17.4412	16.6574	15.2746	17.2051	23.2504	21.4173	25.878	27.661
ENSMUSG00000047260	-0.52285	2.98741e-06	6.38165e-05	2886.38	2821.71	2692.53	2403.2	3573.92	3482.2	4155.36	4315.47	2700.96	3881.74	Emc6	11	73066345	73067863	-	1415	protein_coding	ER membrane protein complex subunit 6 [Source:MGI Symbol;Acc:MGI:1913298]	-	2727	2906	5633	2277	3234	3392	3539	3062	93.5158	91.4206	87.2352	77.8612	115.791	112.82	134.63	139.817
ENSMUSG00000025130	-0.554536	2.98872e-06	6.38165e-05	11016.3	9483.72	9383.94	12171.2	15077	17458.2	14227.3	14994.2	10513.8	15439.2	P4hb	11	120451124	120464079	-	2861	protein_coding	prolyl 4-hydroxylase
ENSMUSG00000049550	0.593758	3.06432e-06	6.53393e-05	1065.86	1155.49	1193.55	1451.21	803.414	821.273	722.111	878.033	1216.52	806.207	Clip1	5	123715858	123822681	-	12388	protein_coding	CAP-GLY domain containing linker protein 1 [Source:MGI Symbol;Acc:MGI:1928401]	-	1007	1190	2497	1375	727	800	615	623	3.94443	4.27613	4.41698	5.37052	2.97321	3.0393	2.67233	3.24935
ENSMUSG00000004099	0.677307	3.08163e-06	6.56169e-05	5256.25	5461.85	4299.06	7114.61	3351.79	3588.96	3540.1	3354.28	5532.94	3458.78	Dnmt1	9	20818505	20871184	-	7377	protein_coding	DNA methyltransferase (cytosine-5) 1 [Source:MGI Symbol;Acc:MGI:94912]	-	4966	5625	8994	6741	3033	3496	3015	2380	32.6651	33.9428	26.7166	44.2139	20.8298	22.3037	22.0001	20.8453
ENSMUSG00000060038	-0.486403	3.1003e-06	6.59223e-05	912.381	925.359	1055.41	948.826	1285.24	1267.84	1494.71	1343.12	960.493	1347.73	Dhps	8	85798386	85801791	+	2324	protein_coding	deoxyhypusine synthase [Source:MGI Symbol;Acc:MGI:2683592]	-	862	953	2208	899	1163	1235	1273	953	17.9981	18.2542	20.8195	18.7171	25.3534	25.0101	29.4855	26.4952
ENSMUSG00000032047	-0.49972	3.13114e-06	6.64855e-05	1821.59	1571.07	1842.66	1803.72	2151.65	2619.86	2598.42	2586.18	1759.76	2489.03	Acat1	9	53491822	53521682	-	3758	protein_coding	acetyl-Coenzyme A acetyltransferase 1 [Source:MGI Symbol;Acc:MGI:87870]	-	1721	1618	3855	1709	1947	2552	2213	1835	22.2219	19.1658	22.4789	22.0039	26.2483	31.9602	31.6987	31.5493
ENSMUSG00000095115	2.22569	3.15948e-06	6.6994e-05	125.955	53.4048	40.6293	70.7134	17.6817	27.718	7.04498	8.45617	72.6757	15.2252	Itpripl2	7	118084334	118091198	-	6865	protein_coding	inositol 1
ENSMUSG00000091537	-0.637623	3.21155e-06	6.79183e-05	5386.43	5571.57	5122.64	4659.7	7184.31	6572.24	9651.62	8862.07	5185.09	8067.56	Tma7	9	108903636	108911655	-	1359	protein_coding	translational machinery associated 7 [Source:MGI Symbol;Acc:MGI:1913417]	-	5089	5738	10717	4415	6501	6402	8220	6288	181.706	187.952	172.807	157.19	242.356	221.708	325.588	298.953
ENSMUSG00000059263	0.519089	3.21461e-06	6.79183e-05	1370.69	1310.84	1558.73	1635.91	1098.48	1024.54	949.898	1028.83	1469.04	1025.44	Usp47	7	111622711	111710868	+	13755	protein_coding	ubiquitin specific peptidase 47 [Source:MGI Symbol;Acc:MGI:1922246]	-	1295	1350	3261	1550	994	998	809	730	4.56842	4.36896	5.19515	5.45237	3.66115	3.41472	3.16595	3.42904
ENSMUSG00000084349	-0.426098	3.21641e-06	6.79183e-05	4699.5	4117.02	4435.77	4032.78	5441.55	5645.22	6093.91	6047.57	4321.27	5807.06	Rpl3-ps1	X	13068810	13070019	+	1210	processed_pseudogene	ribosomal protein L3
ENSMUSG00000052533	0.52997	3.24038e-06	6.82654e-05	2285.19	2584.79	2544.83	2958.35	1905.21	1905.35	1594.51	1777.21	2593.29	1795.57	Nup188	2	30176409	30234278	+	6241	protein_coding	nucleoporin 188 [Source:MGI Symbol;Acc:MGI:2446190]	-	2159	2662	5324	2803	1724	1856	1358	1261	16.7863	18.9871	18.6936	21.7312	13.9951	13.9962	11.7128	13.0548
ENSMUSG00000020778	-0.451957	3.24179e-06	6.82654e-05	928.258	978.764	926.349	846.45	1223.35	1181.61	1332.68	1299.43	919.955	1259.27	Ten1	11	116089681	116106144	+	2728	protein_coding	TEN1 telomerase capping complex subunit [Source:MGI Symbol;Acc:MGI:1916785]	-	877	1008	1938	802	1107	1151	1135	922	15.5995	16.4483	15.5675	14.2247	20.5587	19.8571	22.3959	21.8372
ENSMUSG00000034525	0.414289	3.25806e-06	6.85135e-05	1887.21	2000.25	1961.68	2069.69	1518.42	1588.14	1385.51	1447.41	1979.71	1484.87	Ice1	13	70699826	70785753	-	11190	protein_coding	interactor of little elongation complex ELL subunit 1 [Source:MGI Symbol;Acc:MGI:2385865]	-	1783	2060	4104	1961	1374	1547	1180	1027	7.73175	8.19487	8.03684	8.47934	6.22084	6.50647	5.67634	5.92994
ENSMUSG00000017631	0.809835	3.28081e-06	6.88971e-05	467.833	393.253	313.563	483.384	260.806	243.302	238.355	198.72	414.508	235.296	Abr	11	76307560	76514384	-	10974	protein_coding	active BCR-related gene [Source:MGI Symbol;Acc:MGI:107771]	-	442	405	656	458	236	237	203	141	1.9544	1.64284	1.30993	2.01937	1.08953	1.01641	0.995743	0.830165
ENSMUSG00000039137	0.939852	3.28731e-06	6.89387e-05	655.178	945.75	535.351	612.146	426.572	266.914	387.474	350.931	687.106	357.973	Whrn	4	63333147	63414228	-	7337	protein_coding	whirlin [Source:MGI Symbol;Acc:MGI:2682003]	-	619	974	1120	580	386	260	330	249	4.09382	5.90943	3.34509	3.82493	2.66539	1.66778	2.42109	2.19276
ENSMUSG00000034801	0.683704	3.29384e-06	6.89809e-05	424.437	457.339	583.15	440.112	292.854	290.525	278.277	329.791	476.26	297.862	Sos2	12	69630536	69728626	-	8514	protein_coding	SOS Ras/Rho guanine nucleotide exchange factor 2 [Source:MGI Symbol;Acc:MGI:98355]	-	401	471	1220	417	265	283	237	234	2.28543	2.46259	3.14003	2.36983	1.5769	1.56436	1.49841	1.77579
ENSMUSG00000006281	0.536437	3.32959e-06	6.9634e-05	804.419	944.779	869.468	815.843	653.119	535.88	619.958	559.517	858.627	592.119	Tep1	14	51061516	51108017	-	9568	protein_coding	telomerase associated protein 1 [Source:MGI Symbol;Acc:MGI:109573]	-	760	973	1819	773	591	522	528	397	3.85433	4.52686	4.16601	3.90906	3.12938	2.56764	2.9705	2.68089
ENSMUSG00000038274	-0.61523	3.34871e-06	6.99382e-05	37879.7	36649.3	28174.3	32540.8	46612.4	46291	60851	53406.4	33811	51790.2	Fau	19	6107874	6109554	+	961	protein_coding	Finkel-Biskis-Reilly murine sarcoma virus (FBR-MuSV) ubiquitously expressed (fox derived) [Source:MGI Symbol;Acc:MGI:102547]	-	35788	37744	58943	30832	42179	45092	51825	37894	1807.05	1748.35	1344.06	1552.36	2223.64	2208.32	2902.9	2547.75
ENSMUSG00000040697	0.541144	3.40832e-06	7.10858e-05	674.23	813.695	748.058	709.245	551.449	522.535	491.975	456.633	736.307	505.648	Dnajc16	4	141487500	141518242	-	6510	protein_coding	DnaJ heat shock protein family (Hsp40) member C16 [Source:MGI Symbol;Acc:MGI:2442146]	-	637	838	1565	672	499	509	419	324	4.74805	5.73018	5.26795	4.99462	3.8834	3.67978	3.46457	3.21569
ENSMUSG00000089768	-1.21569	3.41597e-06	7.11483e-05	62.4483	61.1727	76.4787	49.6049	116.036	101.633	193.737	174.761	62.4262	146.542	Tmsb15b1	X	135874771	135877623	-	439	protein_coding	thymosin beta 15b1 [Source:MGI Symbol;Acc:MGI:3843059]	-	59	63	160	47	105	99	165	124	6.52145	6.38824	7.98663	5.18022	12.1176	10.6134	20.2318	18.2502
ENSMUSG00000028599	0.786585	3.44241e-06	7.16013e-05	1105.02	663.19	687.831	765.182	458.62	466.072	483.755	456.633	805.305	466.27	Tnfrsf1b	4	144940033	144973440	-	3818	protein_coding	tumor necrosis factor receptor superfamily
ENSMUSG00000029772	0.58947	3.45698e-06	7.18064e-05	541.925	585.511	642.899	719.799	414.416	390.105	416.828	435.493	622.533	414.21	Ahcyl2	6	29768010	29912309	+	18255	protein_coding	S-adenosylhomocysteine hydrolase-like 2 [Source:MGI Symbol;Acc:MGI:1921590]	-	512	603	1345	682	375	380	355	309	1.36096	1.47042	1.61454	1.80766	1.04074	0.979686	1.0468	1.09367
ENSMUSG00000067370	-0.801391	3.50731e-06	7.27529e-05	107.962	89.3316	86.5166	107.653	174.607	174.52	173.776	153.62	97.8657	169.131	B3galt4	17	34168883	34170462	-	1580	protein_coding	UDP-Gal:betaGlcNAc beta 1
ENSMUSG00000031722	-3.83281	3.52606e-06	7.30426e-05	3.17534	0	0.955984	1.05542	25.4175	14.3723	10.5675	19.7311	1.29669	17.5221	Hp	8	110301760	110305804	-	1606	protein_coding	haptoglobin [Source:MGI Symbol;Acc:MGI:96211]	-	3	0	2	1	23	14	9	14	0.0906426	0	0.0272893	0.0301279	0.725562	0.410268	0.301657	0.563239
ENSMUSG00000035095	0.602116	3.53756e-06	7.31814e-05	1707.27	2171.15	2277.63	2177.34	1595.78	1342.78	1325.63	1226.15	2083.35	1372.58	Fam167a	14	63673843	63702947	+	4274	protein_coding	family with sequence similarity 167
ENSMUSG00000058997	0.500552	3.55151e-06	7.33706e-05	613.899	590.366	638.597	655.418	456.41	472.232	414.48	421.399	624.57	441.13	Vwa8	14	79086492	79439750	+	12639	protein_coding	von Willebrand factor A domain containing 8 [Source:MGI Symbol;Acc:MGI:1919008]	-	580	608	1336	621	413	460	353	299	2.22675	2.14139	2.31634	2.37735	1.6555	1.71289	1.50341	1.52851
ENSMUSG00000041939	-0.659231	3.57492e-06	7.37349e-05	944.134	979.735	715.076	1043.81	1275.29	1627.15	1502.93	1399.5	920.69	1451.22	Mvk	5	114582330	114598652	+	2675	protein_coding	mevalonate kinase [Source:MGI Symbol;Acc:MGI:107624]	-	892	1009	1496	989	1154	1585	1280	993	16.1807	16.7908	12.2551	17.889	21.8562	27.8863	25.7574	23.9848
ENSMUSG00000031950	-0.562614	3.5788e-06	7.37349e-05	1038.34	1068.1	1166.3	1007.93	1484.16	1340.73	1736.59	1770.16	1070.17	1582.91	Gabarapl2	8	112667335	112680244	+	2325	protein_coding	gamma-aminobutyric acid (GABA) A receptor-associated protein-like 2 [Source:MGI Symbol;Acc:MGI:1890602]	-	981	1100	2440	955	1343	1306	1479	1256	20.474	21.0608	22.9972	19.8744	29.2648	26.4366	34.2422	34.9041
ENSMUSG00000074305	0.492928	3.58965e-06	7.38588e-05	571.561	624.35	614.22	639.587	432.097	407.557	443.834	459.452	612.43	435.735	Peak1	9	56108410	56325351	-	12351	protein_coding	pseudopodium-enriched atypical kinase 1 [Source:MGI Symbol;Acc:MGI:2442366]	-	540	643	1285	606	391	397	378	326	2.12152	2.31747	2.27987	2.37402	1.60386	1.51277	1.64743	1.7054
ENSMUSG00000040824	-0.667529	3.62777e-06	7.45425e-05	7122.29	7168.86	4925.71	6894.03	9432.1	9272.17	11854.4	10905.6	6527.72	10366.1	Snrpd2	7	18883647	18887467	+	2618	protein_coding	small nuclear ribonucleoprotein D2 [Source:MGI Symbol;Acc:MGI:98345]	-	6729	7383	10305	6532	8535	9032	10096	7738	124.72	125.536	86.2555	120.723	165.168	162.368	207.585	190.972
ENSMUSG00000063317	0.540776	3.63906e-06	7.46742e-05	940.959	915.649	1114.68	1166.24	708.374	705.268	737.375	694.816	1034.38	711.458	Usp31	7	121241244	121306476	-	10304	protein_coding	ubiquitin specific peptidase 31 [Source:MGI Symbol;Acc:MGI:1923429]	-	889	943	2332	1105	641	687	628	493	4.18651	4.0739	4.95942	5.18885	3.1517	3.13788	3.28073	3.09137
ENSMUSG00000060802	0.759314	3.65967e-06	7.49962e-05	27348.1	16115.6	27780.4	23919.1	12440.2	13823	14918.9	15040.7	23790.8	14055.7	B2m	2	121978167	121983564	+	860	protein_coding	beta-2 microglobulin [Source:MGI Symbol;Acc:MGI:88127]	-	25838	16597	58119	22663	11257	13465	12706	10672	1457.86	859.085	1480.91	1275.07	663.157	736.873	795.292	801.784
ENSMUSG00000072582	-0.697112	3.66605e-06	7.50264e-05	938.842	832.144	696.434	767.293	1098.48	1139.52	1498.23	1505.2	808.678	1310.36	Ptrh2	11	86574811	86583283	+	3132	protein_coding	peptidyl-tRNA hydrolase 2 [Source:MGI Symbol;Acc:MGI:2444848]	-	887	857	1457	727	994	1110	1276	1068	13.7423	12.1805	10.194	11.2312	16.0789	16.6796	21.9303	22.0323
ENSMUSG00000073434	0.766551	3.67652e-06	7.51397e-05	683.756	1029.26	749.014	902.388	577.972	422.955	535.419	439.721	841.103	494.017	Wdr90	17	26063745	26080475	-	8538	protein_coding	WD repeat domain 90 [Source:MGI Symbol;Acc:MGI:1921267]	-	646	1060	1567	855	523	412	456	312	3.67141	5.52656	4.02181	4.84534	3.1034	2.27105	2.87491	2.36107
ENSMUSG00000041147	0.678439	3.704e-06	7.56002e-05	619.191	690.378	930.651	790.513	457.515	450.673	486.104	504.552	757.683	474.711	Brca2	5	150446095	150493794	+	13643	protein_coding	breast cancer 2
ENSMUSG00000037070	-0.443274	3.78821e-06	7.71214e-05	3452.65	2879.97	2908.1	3242.26	3988.33	4387.65	4320.92	4268.96	3120.75	4241.47	Rbmxl1	8	79231898	79235527	-	1695	protein_coding	RNA binding motif protein
ENSMUSG00000069011	-0.639829	3.78863e-06	7.71214e-05	174.644	155.359	165.385	177.311	259.7	282.313	259.49	243.82	168.175	261.331	Gm10254	3	54717805	54718671	-	867	processed_pseudogene	predicted gene 10254 [Source:MGI Symbol;Acc:MGI:3708673]	-	165	160	346	168	235	275	221	173	9.23467	8.21497	8.74511	9.37572	13.7322	14.9279	13.7211	12.8925
ENSMUSG00000027490	0.628792	3.80454e-06	7.73421e-05	1733.74	1677.88	1274.8	1949.37	1057.59	1044.04	1093.15	1092.26	1658.95	1071.76	E2f1	2	154401327	154411812	-	3154	protein_coding	E2F transcription factor 1 [Source:MGI Symbol;Acc:MGI:101941]	E2F	1638	1728	2667	1847	957	1017	931	775	25.2005	24.3886	18.5298	28.3348	15.3724	15.1755	15.8893	15.8763
ENSMUSG00000001158	-0.611086	3.82407e-06	7.76357e-05	1147.36	1034.11	929.695	1091.31	1409.01	1394.11	1782.38	1830.76	1050.62	1604.07	Snrnp27	6	86652133	86661504	-	1837	protein_coding	small nuclear ribonucleoprotein 27 (U4/U6.U5) [Source:MGI Symbol;Acc:MGI:1913868]	-	1084	1065	1945	1034	1275	1358	1518	1299	28.6336	25.8075	23.2016	27.2349	35.1636	34.7917	44.4814	45.6888
ENSMUSG00000047965	-0.761851	3.82961e-06	7.7645e-05	921.907	910.794	716.988	805.289	1275.29	1108.72	1838.74	1462.92	838.744	1421.42	Rpl9-ps7	2	70289326	70289904	+	579	processed_pseudogene	ribosomal protein L9
ENSMUSG00000026944	0.687986	3.9071e-06	7.9111e-05	889.095	1225.4	977.016	1048.04	674.116	504.056	685.711	707.5	1034.89	642.846	Abca2	2	25318715	25338552	+	8346	protein_coding	ATP-binding cassette
ENSMUSG00000067017	-0.506904	3.92517e-06	7.93232e-05	648.828	757.377	653.415	791.568	964.759	1028.64	998.039	1055.61	712.797	1011.76	Capza1-ps1	1	105383696	105386554	+	2858	pseudogene	capping protein (actin filament) muscle Z-line
ENSMUSG00000028247	-0.62634	3.92884e-06	7.93232e-05	431.846	374.804	412.029	351.456	584.602	517.402	698.627	627.166	392.534	606.949	Coq3	4	21879673	21912162	+	2997	protein_coding	coenzyme Q3 methyltransferase [Source:MGI Symbol;Acc:MGI:101813]	-	408	386	862	333	529	504	595	445	6.60587	5.73331	6.30273	5.37616	8.94255	7.9146	10.6868	9.59364
ENSMUSG00000032518	-0.427871	3.93317e-06	7.93232e-05	126548	118878	121228	106059	152104	149086	167639	167093	118178	158980	Rpsa	9	119956755	119961435	+	3170	protein_coding	ribosomal protein SA [Source:MGI Symbol;Acc:MGI:105381]	-	119560	122429	253620	100489	137637	145224	142773	118559	1830.14	1719.21	1753.2	1533.82	2199.72	2156.08	2424.39	2416.49
ENSMUSG00000022750	0.771267	3.94783e-06	7.9514e-05	278.371	221.387	250.468	259.634	134.823	180.68	145.596	128.252	252.465	147.338	Klhl22	16	17577482	17611246	+	5234	protein_coding	kelch-like 22 [Source:MGI Symbol;Acc:MGI:1337995]	-	263	228	524	246	122	176	124	91	2.43825	1.93913	2.19384	2.27413	1.18091	1.58257	1.27528	1.12336
ENSMUSG00000029815	-0.661578	4.07682e-06	8.19749e-05	769.491	816.608	741.844	737.741	1056.48	981.421	1409	1405.13	766.421	1213.01	Malsu1	6	49050729	49063685	+	3777	protein_coding	mitochondrial assembly of ribosomal large subunit 1 [Source:MGI Symbol;Acc:MGI:1922843]	-	727	841	1552	699	956	956	1200	997	9.33994	9.91183	9.00436	8.95457	12.8234	11.9123	17.1021	17.0553
ENSMUSG00000029516	0.806003	4.08076e-06	8.19749e-05	472.067	460.252	344.154	592.093	255.28	260.754	255.968	294.557	467.142	266.64	Cit	5	115983337	116147006	+	16417	protein_coding	citron [Source:MGI Symbol;Acc:MGI:105313]	-	446	474	720	561	231	254	218	209	1.31825	1.28526	0.961052	1.65342	0.71287	0.728157	0.714791	0.822551
ENSMUSG00000005882	-0.48001	4.1172e-06	8.25983e-05	776.9	635.031	702.648	721.91	954.813	1051.23	973.382	973.869	709.122	988.323	Uqcc1	2	155688814	155772230	-	6044	protein_coding	ubiquinol-cytochrome c reductase complex assembly factor 1 [Source:MGI Symbol;Acc:MGI:1929472]	-	734	654	1470	684	864	1024	829	691	5.89289	4.8168	5.32968	5.47578	7.24238	7.97371	7.38323	7.38693
ENSMUSG00000021451	0.481329	4.1405e-06	8.29176e-05	1942.25	1790.52	1658.15	1887.1	1221.14	1209.32	1439.52	1341.71	1819.5	1302.93	Sema4d	13	51839565	51947783	-	7679	protein_coding	sema domain
ENSMUSG00000020393	0.591524	4.14398e-06	8.29176e-05	360.93	409.76	370.444	441.167	269.646	267.94	261.838	248.048	395.575	261.868	Kremen1	11	5141552	5211558	-	7722	protein_coding	kringle containing transmembrane protein 1 [Source:MGI Symbol;Acc:MGI:1933988]	-	341	422	775	418	244	261	223	176	2.1428	2.43269	2.19928	2.61915	1.60086	1.59073	1.5545	1.47263
ENSMUSG00000057230	0.501541	4.23048e-06	8.45375e-05	855.225	1030.23	988.966	1045.93	713.9	703.215	641.093	711.728	980.086	692.484	Aak1	6	86826499	86980205	+	21453	protein_coding	AP2 associated kinase 1 [Source:MGI Symbol;Acc:MGI:1098687]	-	808	1061	2069	991	646	685	546	505	1.82759	2.20157	2.1134	2.23512	1.52559	1.50275	1.37	1.52095
ENSMUSG00000025261	0.524876	4.26555e-06	8.5127e-05	7544.61	8912.77	9360.52	10378	5979.74	6081.52	6360.44	6738.16	9048.97	6289.97	Huwe1	X	150583803	150718413	+	23507	protein_coding	HECT
ENSMUSG00000008668	-0.67007	4.28116e-06	8.5327e-05	83360.1	81330.6	64273.2	64245.8	107893	95258.4	138467	124920	73302.4	116635	Rps18	17	34170973	34174975	-	2451	protein_coding	ribosomal protein S18 [Source:MGI Symbol;Acc:MGI:98146]	-	78757	83760	134465	60872	97631	92791	117928	88636	1559.2	1521.24	1202.19	1201.68	2018.07	1781.75	2589.94	2336.56
ENSMUSG00000044313	2.28631	4.35007e-06	8.65874e-05	214.865	35.9269	61.183	108.709	28.7328	10.2659	24.6574	22.5498	105.171	21.5515	Mab21l3	3	101720392	101756275	-	3610	protein_coding	mab-21-like 3 [Source:MGI Symbol;Acc:MGI:2446273]	-	203	37	128	103	26	10	21	16	2.72863	0.456246	0.776982	1.38053	0.364887	0.13037	0.313133	0.286367
ENSMUSG00000029992	0.549579	4.43561e-06	8.81483e-05	1797.24	1766.24	2151.44	2228	1256.51	1493.69	1277.49	1400.91	1985.73	1357.15	Gfpt1	6	87019828	87069179	+	10072	protein_coding	glutamine fructose-6-phosphate transaminase 1 [Source:MGI Symbol;Acc:MGI:95698]	-	1698	1819	4501	2111	1137	1455	1088	994	8.18047	8.03937	9.79268	10.1411	5.71922	6.7988	5.81473	6.37648
ENSMUSG00000021660	-0.50517	4.44004e-06	8.81483e-05	20946.7	19672.4	20747.7	19466.2	26297.2	24940	30462.5	33032.6	20208.3	28683.1	Btf3	13	98446404	98453514	-	1739	protein_coding	basic transcription factor 3 [Source:MGI Symbol;Acc:MGI:1202875]	-	19790	20260	43406	18444	23796	24294	25944	23438	552.208	518.615	546.964	513.18	693.261	657.483	803.07	870.826
ENSMUSG00000062210	-0.580689	4.48092e-06	8.88444e-05	3192.27	3431.5	4527.06	3246.48	5240.42	5348.54	5374.15	5583.89	3599.33	5386.75	Tnfaip8	18	50112494	50240240	+	10328	protein_coding	tumor necrosis factor
ENSMUSG00000019861	0.531831	4.51336e-06	8.93716e-05	863.692	697.175	727.982	842.228	522.716	560.519	551.857	527.101	782.769	540.548	Gopc	10	52211946	52258220	-	10958	protein_coding	golgi associated PDZ and coiled-coil motif containing [Source:MGI Symbol;Acc:MGI:2149946]	-	816	718	1523	798	473	546	470	374	3.61339	2.91674	3.04563	3.5236	2.18687	2.34502	2.30878	2.20521
ENSMUSG00000040048	-0.844099	4.53968e-06	8.97763e-05	2077.73	2024.53	1133.32	1991.59	2867.76	2952.48	3562.41	3581.19	1806.79	3240.96	Ndufb10	17	24941034	24943452	-	1217	protein_coding	NADH:ubiquinone oxidoreductase subunit B10 [Source:MGI Symbol;Acc:MGI:1915592]	-	1963	2085	2371	1887	2595	2876	3034	2541	78.2684	76.2642	42.6923	75.0233	108.029	111.22	134.196	134.904
ENSMUSG00000001416	-0.518322	4.59277e-06	9.07087e-05	16305.4	13045.3	14823.5	17184.4	20151.6	24105.4	21370.9	22251	15339.7	21969.7	Cct3	3	88204423	88229074	+	6370	protein_coding	chaperonin containing Tcp1
ENSMUSG00000022571	-0.555613	4.61656e-06	9.10607e-05	1126.19	1213.74	889.065	1166.24	1611.25	1662.05	1670.83	1503.79	1098.81	1611.98	Pycrl	15	75788326	75793409	-	1339	protein_coding	pyrroline-5-carboxylate reductase-like [Source:MGI Symbol;Acc:MGI:1913444]	-	1064	1250	1860	1105	1458	1619	1423	1067	38.5583	41.5561	30.4397	39.9297	55.1657	56.9051	57.2059	51.4866
ENSMUSG00000033106	-0.420298	4.64416e-06	9.14689e-05	1359.05	1427.36	1289.14	1285.51	1824.53	1650.76	1811.73	1887.14	1340.27	1793.54	Slc7a6os	8	106927349	106937567	-	4220	protein_coding	solute carrier family 7
ENSMUSG00000052212	-5.59594	4.64923e-06	9.14689e-05	0	0	0	1.05542	9.94597	17.452	7.04498	15.503	0.263856	12.4865	Cd177	7	24443408	24459736	-	2840	protein_coding	CD177 antigen [Source:MGI Symbol;Acc:MGI:1916141]	-	0	0	0	1	9	17	6	11	0	0	0	0.0170371	0.160552	0.281719	0.113723	0.250256
ENSMUSG00000020340	0.697398	4.67193e-06	9.17971e-05	6741.25	9737.15	11240	10080.4	6334.48	6134.91	5438.73	5403.49	9449.68	5827.9	Cyfip2	11	46084677	46203686	-	7103	protein_coding	cytoplasmic FMR1 interacting protein 2 [Source:MGI Symbol;Acc:MGI:1924134]	-	6369	10028	23515	9551	5732	5976	4632	3834	43.5097	62.846	72.5457	65.0611	40.8843	39.5962	35.1029	34.8755
ENSMUSG00000037805	-0.583131	4.70811e-06	9.23891e-05	56136.8	58380.2	45098.1	50693.1	71287.2	68480.8	88697.5	86592.6	52577	78764.5	Rpl10a	17	28547445	28550007	+	2431	protein_coding	ribosomal protein L10A [Source:MGI Symbol;Acc:MGI:1343877]	-	53037	60124	94349	48031	64507	66707	75541	61441	1058.65	1100.95	850.473	955.985	1344.36	1291.43	1672.68	1632.99
ENSMUSG00000021124	-0.466218	4.73526e-06	9.28027e-05	2106.31	1905.09	1735.11	1958.87	2506.39	2500.78	2886.09	2745.44	1926.35	2659.67	Vti1b	12	79202791	79219441	-	1612	protein_coding	vesicle transport through interaction with t-SNAREs 1B [Source:MGI Symbol;Acc:MGI:1855688]	-	1990	1962	3630	1856	2268	2436	2458	1948	59.9024	54.18	49.3458	55.7093	71.2804	71.1209	82.0792	78.079
ENSMUSG00000025917	-0.537017	4.76599e-06	9.32851e-05	3488.64	3199.43	3803.86	3164.16	4492.26	4424.61	5269.65	5638.86	3414.02	4956.34	Cops5	1	10094826	10108393	-	3766	protein_coding	COP9 signalosome subunit 5 [Source:MGI Symbol;Acc:MGI:1349415]	-	3296	3295	7958	2998	4065	4310	4488	4001	42.4682	38.9475	46.3054	38.5182	54.6855	53.8619	64.1488	68.6433
ENSMUSG00000041319	-0.609793	4.81569e-06	9.40027e-05	1365.4	1236.08	925.871	1326.67	1893.05	1864.29	1866.92	1770.16	1213.5	1848.6	Thoc6	17	23887588	23892856	-	2026	protein_coding	THO complex 6 [Source:MGI Symbol;Acc:MGI:2677480]	-	1290	1273	1937	1257	1713	1816	1590	1256	30.8963	27.9701	20.9507	30.02	42.8361	42.1853	42.2449	40.0553
ENSMUSG00000030793	-0.582563	4.82104e-06	9.40027e-05	655.178	543.758	614.22	521.379	819.99	786.369	994.516	899.173	583.634	875.012	Pycard	7	127588880	127593039	-	3800	protein_coding	PYD and CARD domain containing [Source:MGI Symbol;Acc:MGI:1931465]	-	619	560	1285	494	742	766	847	638	7.9043	6.56008	7.41016	6.29011	9.89265	9.48703	11.9982	10.8479
ENSMUSG00000020961	2.96557	4.82219e-06	9.40027e-05	76.2082	19.4199	22.4656	44.3278	12.1562	3.07977	2.34833	2.81872	40.6054	5.10075	Ston2	12	91599783	91755161	-	12448	protein_coding	stonin 2 [Source:MGI Symbol;Acc:MGI:1918272]	-	72	20	47	42	11	3	2	2	0.280666	0.0715213	0.0827383	0.163254	0.0447698	0.0113424	0.00864861	0.010381
ENSMUSG00000038025	0.503478	4.83109e-06	9.40027e-05	1447.95	1684.68	1404.34	1595.8	1197.94	1094.35	1045.01	983.735	1533.19	1080.26	Phf2	13	48955226	49024595	-	5494	protein_coding	PHD finger protein 2 [Source:MGI Symbol;Acc:MGI:1338034]	-	1368	1735	2938	1512	1084	1066	890	698	12.0824	14.0578	11.7185	13.3161	9.99615	9.13174	8.72002	8.20875
ENSMUSG00000017176	-0.639476	4.83517e-06	9.40027e-05	1542.16	1292.4	1190.68	1372.05	1771.49	1862.24	2448.13	2322.63	1349.32	2101.12	Nt5c3b	11	100313147	100332634	-	3420	protein_coding	5'-nucleotidase
ENSMUSG00000018770	-0.513798	4.8396e-06	9.40027e-05	9912.35	9504.11	8100.05	9257.12	11840.1	11968	14027.7	14665.8	9193.41	13125.4	Atp5g3	2	73738791	73741670	-	2181	protein_coding	ATP synthase
ENSMUSG00000022428	-0.828929	4.92262e-06	9.54465e-05	288.956	266.053	166.341	278.632	430.992	444.514	469.665	419.99	249.995	441.29	Cby1	15	79543400	79551861	+	1228	protein_coding	chibby family member 1
ENSMUSG00000026970	0.458278	4.92643e-06	9.54465e-05	1255.32	1175.88	1359.89	1348.83	902.873	1015.3	900.583	923.132	1284.98	935.472	Rbms1	2	60580537	60793536	-	5473	protein_coding	RNA binding motif
ENSMUSG00000023094	-0.968535	4.97996e-06	9.63613e-05	61.3899	55.3468	52.5791	51.7158	104.985	111.898	124.461	88.7898	55.2579	107.534	Msrb2	2	19376251	19399787	+	1377	protein_coding	methionine sulfoxide reductase B2 [Source:MGI Symbol;Acc:MGI:1923717]	-	58	57	110	49	95	109	106	63	2.04386	1.84266	1.75052	1.72178	3.49528	3.72544	4.1437	2.95608
ENSMUSG00000032526	-0.599136	5.06632e-06	9.76421e-05	403.268	416.557	370.444	373.62	573.551	497.897	678.666	618.71	390.972	592.206	Ss18l2	9	121539395	121542454	+	3060	protein_coding	SS18
ENSMUSG00000001964	-0.383263	5.0669e-06	9.76421e-05	2570.97	2536.24	2345.99	2348.32	2998.16	3215.28	3263	3304.95	2450.38	3195.35	Emd	X	73298293	73305154	+	2517	protein_coding	emerin [Source:MGI Symbol;Acc:MGI:108117]	-	2429	2612	4908	2225	2713	3132	2779	2345	46.8275	46.195	42.7297	42.7722	54.6083	58.563	59.4322	60.1963
ENSMUSG00000025138	-0.426495	5.06699e-06	9.76421e-05	1997.29	1846.83	1704.04	1753.06	2551.69	2335.49	2560.85	2357.86	1825.31	2451.48	Sirt7	11	120509198	120516066	-	5148	protein_coding	sirtuin 7 [Source:MGI Symbol;Acc:MGI:2385849]	-	1887	1902	3565	1661	2309	2275	2181	1673	17.7865	16.4466	15.175	15.6115	22.7236	20.7983	22.8052	20.9975
ENSMUSG00000071715	-0.476869	5.07174e-06	9.76421e-05	3656.93	3460.63	2945.87	2908.75	4565.2	4413.31	4654.38	4414.12	3243.04	4511.76	Ncf4	15	78129001	78146780	+	2020	protein_coding	neutrophil cytosolic factor 4 [Source:MGI Symbol;Acc:MGI:109186]	-	3455	3564	6163	2756	4131	4299	3964	3132	82.9952	78.5401	66.8573	66.015	103.609	100.162	105.633	100.18
ENSMUSG00000112366	2.50043	5.09967e-06	9.80562e-05	73.0328	78.6507	85.5606	74.9351	2.21022	36.9573	9.39331	5.63745	78.0448	13.5496	C730027H18Rik	10	71004567	71017870	-	5404	lncRNA	RIKEN cDNA C730027H18 gene [Source:MGI Symbol;Acc:MGI:2442303]	-	69	81	179	71	2	36	8	4	0.61957	0.667229	0.725848	0.635708	0.0187502	0.313525	0.0796876	0.047825
ENSMUSG00000026478	0.802843	5.11639e-06	9.8254e-05	522.873	737.957	597.968	871.78	392.313	414.743	429.744	325.563	682.644	390.591	Lamc1	1	153094668	153208532	-	8272	protein_coding	laminin
ENSMUSG00000032802	1.45691	5.1406e-06	9.85949e-05	76.2082	56.3178	45.4092	65.4363	27.6277	21.5584	19.9608	18.3217	60.8429	21.8671	Srxn1	2	151947436	151953296	+	2820	protein_coding	sulfiredoxin 1 homolog (S. cerevisiae) [Source:MGI Symbol;Acc:MGI:104971]	-	72	58	95	62	25	21	17	13	1.23891	0.915554	0.738215	1.06379	0.449142	0.350473	0.324501	0.297855
ENSMUSG00000079192	-2.8639	5.17366e-06	9.91044e-05	14.8183	0.970996	4.77992	1.05542	23.2073	36.9573	52.8374	42.2809	5.40615	38.8207	ENSMUSG00000079192	GL456210.1	123792	124928	+	255	protein_coding	-	-	14	1	10	1	21	36	45	30	2.66406	0.174568	0.859346	0.189747	4.17226	6.64427	9.49923	7.60136
ENSMUSG00000078485	0.913698	5.21209e-06	9.97156e-05	291.073	335.965	260.984	210.029	181.238	116.005	151.467	133.889	274.513	145.65	Plekhn1	4	156305913	156314174	-	5988	protein_coding	pleckstrin homology domain containing
ENSMUSG00000090136	-0.870554	5.25273e-06	0.000100367	1062.68	964.199	849.392	798.956	1355.97	1209.32	2201.56	1953.38	918.807	1680.06	Gm10177	9	37164218	37164661	+	444	transcribed_processed_pseudogene	predicted gene 10177 [Source:MGI Symbol;Acc:MGI:3704330]	-	1004	993	1777	757	1227	1178	1875	1386	109.725	99.5569	87.7027	82.495	140.008	124.867	227.318	201.693
ENSMUSG00000045160	-0.642695	5.31407e-06	0.000101412	1455.36	1468.15	1171.08	1143.02	1834.48	1761.63	2362.42	2216.93	1309.4	2043.86	Bola3	6	83326129	83337118	+	3211	protein_coding	bolA-like 3 (E. coli) [Source:MGI Symbol;Acc:MGI:1925903]	-	1375	1512	2450	1083	1660	1716	2012	1573	20.7787	20.9612	16.7199	16.3193	26.1915	25.1514	33.729	31.6518
ENSMUSG00000025413	-0.407205	5.3283e-06	0.000101557	1463.83	1296.28	1347.94	1312.95	1717.34	1868.4	1743.63	1858.95	1355.25	1797.08	Ttc4	4	106519453	106536141	-	3568	protein_coding	tetratricopeptide repeat domain 4 [Source:MGI Symbol;Acc:MGI:1919604]	-	1383	1335	2820	1244	1554	1820	1485	1319	18.8085	16.6556	17.3194	16.8698	22.0657	24.0066	22.4036	23.8853
ENSMUSG00000038970	0.493175	5.35874e-06	0.00010201	966.362	1070.04	936.864	1157.8	726.056	763.784	722.111	718.775	1032.77	732.681	Lmtk2	5	144037254	144125022	+	8114	protein_coding	lemur tyrosine kinase 2 [Source:MGI Symbol;Acc:MGI:3036247]	-	913	1102	1960	1097	657	744	615	510	5.46	6.04577	5.29333	6.54163	4.10226	4.31542	4.07996	4.06112
ENSMUSG00000026526	-0.522049	5.42598e-06	0.000103161	4920.72	4608.35	6086.75	5014.32	6605.23	7790.8	7524.04	7716.26	5157.53	7409.08	Fh1	1	175427940	175453201	-	3392	protein_coding	fumarate hydratase 1 [Source:MGI Symbol;Acc:MGI:95530]	-	4649	4746	12734	4751	5977	7589	6408	5475	66.5059	62.2841	82.2654	67.771	89.2729	105.296	101.691	104.289
ENSMUSG00000008450	-0.518263	5.44701e-06	0.000103432	2346.58	2005.11	2545.31	2643.84	3158.4	3354.9	3448.52	3708.03	2385.21	3417.46	Nutf2	8	106587212	106605962	+	2034	protein_coding	nuclear transport factor 2 [Source:MGI Symbol;Acc:MGI:1915301]	-	2217	2065	5325	2505	2858	3268	2937	2631	52.8897	45.1933	57.369	59.5897	71.1875	75.6164	77.7265	83.5757
ENSMUSG00000073628	-1.21994	5.51516e-06	0.000104596	33.8703	62.1437	65.0069	33.7736	119.352	104.712	109.197	128.252	48.6986	115.378	Gm10552	1	85531806	85539617	-	1056	lncRNA	predicted gene 10552 [Source:MGI Symbol;Acc:MGI:3642083]	-	32	64	136	32	108	102	93	91	1.47042	2.69787	2.82217	1.46622	5.18146	4.54591	4.74062	5.56785
ENSMUSG00000028882	-0.514047	5.52201e-06	0.000104596	2322.23	1928.4	1724.12	2095.02	2700.88	3005.86	2933.06	2873.69	2017.44	2878.37	Ppp1r8	4	132554240	132570480	-	2924	protein_coding	protein phosphatase 1
ENSMUSG00000071369	0.535886	5.54548e-06	0.000104828	960.011	1058.39	888.587	1070.2	675.221	609.795	763.206	693.406	994.296	685.407	Map3k5	10	19810218	20018499	+	6086	protein_coding	mitogen-activated protein kinase kinase kinase 5 [Source:MGI Symbol;Acc:MGI:1346876]	-	907	1090	1859	1014	611	594	650	492	7.23156	7.97259	6.69354	8.06159	5.0863	4.59346	5.74907	5.22328
ENSMUSG00000033554	-0.478004	5.54797e-06	0.000104828	895.446	707.856	837.442	820.064	1125	1131.3	1176.51	1109.17	815.202	1135.5	Dph5	3	115681486	115728010	+	8027	protein_coding	diphthamide biosynthesis 5 [Source:MGI Symbol;Acc:MGI:1916990]	-	846	729	1752	777	1018	1102	1002	787	5.11415	4.04277	4.78288	4.68363	6.4252	6.4612	6.7194	6.33478
ENSMUSG00000038508	5.83723	5.61582e-06	0.000105979	177.819	16.5069	23.8996	34.829	1.10511	3.07977	0	0	63.2636	1.04622	Gdf15	8	71082043	71085106	-	1852	protein_coding	growth differentiation factor 15 [Source:MGI Symbol;Acc:MGI:1346047]	-	168	17	50	33	1	3	0	0	4.40174	0.408614	0.591612	0.862159	0.0273559	0.0762369	0	0
ENSMUSG00000003382	0.590875	5.70423e-06	0.000107362	1980.35	1493.39	1381.88	1643.3	1049.85	1031.72	1160.07	1069.71	1624.73	1077.84	Etv3	3	87432714	87447463	+	10274	protein_coding	ets variant 3 [Source:MGI Symbol;Acc:MGI:1350926]	ETS	1871	1538	2891	1557	950	1005	988	759	8.83671	6.6638	6.16619	7.33269	4.68464	4.60375	5.17647	4.77323
ENSMUSG00000010376	-0.519736	5.70557e-06	0.000107362	3511.93	3435.38	2608.4	3266.54	4483.42	4373.28	4755.36	4760.83	3205.56	4593.22	Nedd8	14	55899720	55909581	-	1261	protein_coding	neural precursor cell expressed
ENSMUSG00000024217	-0.629446	5.71022e-06	0.000107362	3315.05	3035.33	2173.43	3253.87	4400.54	4389.7	4825.81	4591.7	2944.42	4551.94	Snrpc	17	28057124	28070942	+	6521	protein_coding	U1 small nuclear ribonucleoprotein C [Source:MGI Symbol;Acc:MGI:109489]	-	3132	3126	4547	3083	3982	4276	4110	3258	23.3058	21.3393	15.2798	22.8757	30.9371	30.8609	33.9269	32.281
ENSMUSG00000056919	0.567841	5.73233e-06	0.000107645	431.846	378.688	422.545	451.721	265.226	298.738	270.058	303.013	421.2	284.259	Cep162	9	87071630	87137589	-	11607	protein_coding	centrosomal protein 162 [Source:MGI Symbol;Acc:MGI:1925343]	-	408	390	884	428	240	291	230	215	1.70568	1.49572	1.66894	1.78418	1.04757	1.17993	1.06666	1.19682
ENSMUSG00000038002	0.488827	5.77894e-06	0.000108387	944.134	1064.21	902.927	997.376	694.008	632.38	749.116	708.909	977.162	696.103	Cramp1	17	25180200	25234762	-	7877	protein_coding	cramped chromatin regulator 1 [Source:MGI Symbol;Acc:MGI:1930190]	-	892	1096	1889	945	628	616	638	503	5.49491	6.19376	5.25508	5.80478	4.03916	3.68048	4.35989	4.12589
ENSMUSG00000063146	0.87529	5.81931e-06	0.00010901	605.431	433.064	322.167	523.49	233.178	259.728	266.535	264.96	471.038	256.1	Clip2	5	134518237	134581288	-	5187	protein_coding	CAP-GLY domain containing linker protein 2 [Source:MGI Symbol;Acc:MGI:1313136]	-	572	446	674	496	211	253	227	188	5.35102	3.82757	2.84742	4.62679	2.06091	2.29556	2.35573	2.34181
ENSMUSG00000051817	0.721083	5.90789e-06	0.000110534	655.178	703.972	533.439	600.536	458.62	397.291	355.772	295.966	623.281	376.912	Sox12	2	152235531	152239983	-	4453	protein_coding	SRY (sex determining region Y)-box 12 [Source:MGI Symbol;Acc:MGI:98360]	HMG	619	725	1116	569	415	387	303	210	6.74519	7.24753	5.49186	6.18264	4.72158	4.09019	3.66274	3.04703
ENSMUSG00000027079	-0.413888	5.98393e-06	0.00011182	1039.39	903.997	1039.15	1007.93	1316.18	1348.94	1322.11	1331.85	997.619	1329.77	Clp1	2	84552448	84557694	-	2672	protein_coding	CLP1
ENSMUSG00000027163	-0.516354	5.99205e-06	0.000111835	355.638	364.123	375.224	390.507	488.458	560.519	570.643	504.552	371.373	531.043	Commd9	2	101716592	101731991	+	1602	protein_coding	COMM domain containing 9 [Source:MGI Symbol;Acc:MGI:1923751]	-	336	375	785	370	442	546	486	358	10.1773	10.4201	10.7378	11.1752	13.9782	16.0404	16.3301	14.4388
ENSMUSG00000027776	1.20208	6.00931e-06	0.00011202	215.923	120.403	135.75	161.48	86.1984	84.1805	49.3149	53.5558	158.389	68.3124	Il12a	3	68597977	68605880	+	1773	protein_coding	interleukin 12a [Source:MGI Symbol;Acc:MGI:96539]	-	204	124	284	153	78	82	42	38	5.58313	3.11328	3.51009	4.17539	2.22884	2.17666	1.27514	1.38479
ENSMUSG00000030096	0.533627	6.04205e-06	0.000112482	1425.73	1212.77	1192.59	1510.31	909.504	916.746	859.488	1002.06	1335.35	921.948	Slc6a6	6	91661034	91736047	+	8457	protein_coding	solute carrier family 6 (neurotransmitter transporter
ENSMUSG00000026012	3.25143	6.04886e-06	0.000112482	24.3443	15.5359	14.3398	46.4387	4.42043	2.05318	1.17416	2.81872	25.1647	2.61663	Cd28	1	60755959	60812518	+	6122	protein_coding	CD28 antigen [Source:MGI Symbol;Acc:MGI:88327]	-	23	16	30	44	4	2	1	2	0.182302	0.116341	0.107383	0.347755	0.0331024	0.0153752	0.00879271	0.021108
ENSMUSG00000019302	0.56822	6.16e-06	0.000114183	2029.04	2442.05	2237	1880.77	1633.35	1246.28	1413.69	1502.38	2147.22	1448.93	Atp6v0a1	11	100900278	100954545	+	6556	protein_coding	ATPase
ENSMUSG00000039782	1.04441	6.16245e-06	0.000114183	106.903	101.955	97.9884	93.9327	44.2043	42.0902	43.444	66.24	100.195	48.9947	Cpeb2	5	43390513	43447067	+	7816	protein_coding	cytoplasmic polyadenylation element binding protein 2 [Source:MGI Symbol;Acc:MGI:2442640]	-	101	105	205	89	40	41	37	47	0.627037	0.598012	0.574748	0.55096	0.259279	0.246879	0.25482	0.388529
ENSMUSG00000042380	-0.637032	6.16276e-06	0.000114183	594.847	615.611	418.243	559.375	810.044	845.911	832.482	904.811	547.019	848.312	Smim12	4	127137577	127141602	+	1022	protein_coding	small integral membrane protein 12 [Source:MGI Symbol;Acc:MGI:1933141]	-	562	634	875	530	733	824	709	642	26.6834	27.6149	18.7614	25.0922	36.3367	37.9456	37.3432	40.5877
ENSMUSG00000022812	0.487418	6.27303e-06	0.000116085	853.108	1017.6	1058.75	1014.26	733.792	704.241	686.886	690.587	985.932	703.877	Gsk3b	16	37909363	38066446	+	9831	protein_coding	glycogen synthase kinase 3 beta [Source:MGI Symbol;Acc:MGI:1861437]	-	806	1048	2215	961	664	686	585	490	3.97827	4.74535	4.93724	4.72977	3.42186	3.28406	3.20313	3.22039
ENSMUSG00000018707	0.670864	6.35763e-06	0.000117508	3359.51	3647.06	3192.51	5075.53	2347.25	2502.83	2291.97	2449.47	3818.65	2397.88	Dync1h1	12	110567886	110633379	+	15658	protein_coding	dynein cytoplasmic 1 heavy chain 1 [Source:MGI Symbol;Acc:MGI:103147]	-	3174	3756	6679	4809	2124	2438	1952	1738	9.8362	10.6781	9.34724	14.8605	6.87243	7.32795	6.71057	7.17173
ENSMUSG00000001521	0.609054	6.37257e-06	0.000117642	404.327	413.644	392.432	420.059	268.541	287.445	293.541	215.632	407.615	266.29	Tulp3	6	128298124	128332814	-	9342	protein_coding	tubby-like protein 3 [Source:MGI Symbol;Acc:MGI:1329045]	Tub	382	426	821	398	243	280	250	153	1.98418	2.0299	1.9258	2.06138	1.31783	1.4106	1.44051	1.05819
ENSMUSG00000064371	-5.17124	6.38085e-06	0.000117653	1.05845	0.970996	0	0	9.94597	24.6382	17.6125	8.45617	0.507361	15.1632	mt-Tt	MT	15289	15355	+	67	Mt_tRNA	mitochondrially encoded tRNA threonine [Source:MGI Symbol;Acc:MGI:102473]	-	1	1	0	0	9	24	15	6	0.724239	0.664401	0	0	6.8055	16.8586	12.0513	5.78611
ENSMUSG00000036613	-0.50397	6.43092e-06	0.000118433	506.996	493.266	491.376	523.49	726.056	802.794	675.144	648.307	503.782	713.075	Eipr1	12	28801802	28919864	+	4998	protein_coding	EARP complex and GARP complex interacting protein 1 [Source:MGI Symbol;Acc:MGI:1289332]	-	479	508	1028	496	657	782	575	460	4.65046	4.52452	4.50718	4.80175	6.6598	7.36369	6.19281	5.94664
ENSMUSG00000026924	0.390992	6.44243e-06	0.000118502	2192.04	2537.21	2420.07	2450.69	1895.26	1799.61	1796.47	1830.76	2400.01	1830.53	Sec16a	2	26299443	26335228	-	9189	protein_coding	SEC16 homolog A
ENSMUSG00000046139	0.608744	6.46064e-06	0.000118694	1182.28	1326.38	1746.11	1444.88	960.339	865.416	967.511	949.91	1424.91	935.794	Patl1	19	11889763	11922455	+	4290	protein_coding	protein associated with topoisomerase II homolog 1 (yeast) [Source:MGI Symbol;Acc:MGI:2147679]	-	1117	1366	3653	1369	869	843	824	674	12.6343	14.1742	18.6595	15.4405	10.2625	9.24816	10.3392	10.1511
ENSMUSG00000022544	-0.428518	6.53065e-06	0.000119735	542.983	563.178	566.899	551.987	789.047	734.013	746.768	725.822	556.262	748.912	Eef2kmt	16	5062016	5073847	-	2678	protein_coding	eukaryotic elongation factor 2 lysine methyltransferase [Source:MGI Symbol;Acc:MGI:1917761]	-	513	580	1186	523	714	715	636	515	9.2953	9.64101	9.70471	9.44943	13.5077	12.5655	12.7839	12.4253
ENSMUSG00000042729	-0.502989	6.53298e-06	0.000119735	1711.51	1624.48	1376.62	1772.06	2324.04	2492.56	2188.64	2171.83	1621.16	2294.27	Wdr74	19	8713191	8717988	+	1867	protein_coding	WD repeat domain 74 [Source:MGI Symbol;Acc:MGI:2147427]	-	1617	1673	2880	1679	2103	2428	1864	1541	42.0264	39.8893	33.8031	43.5132	57.0673	61.2053	53.7425	53.3296
ENSMUSG00000062981	-0.545475	6.56932e-06	0.000120256	2097.84	1859.46	2109.86	1740.39	2696.46	2446.37	3146.76	3113.28	1951.89	2850.72	Mrpl42	10	95316667	95337802	-	3682	protein_coding	mitochondrial ribosomal protein L42 [Source:MGI Symbol;Acc:MGI:1333774]	-	1982	1915	4414	1649	2440	2383	2680	2209	26.1202	23.1521	26.2698	21.6696	33.5736	30.4597	39.1802	38.7634
ENSMUSG00000028669	-0.382689	6.60956e-06	0.000120848	1198.16	1249.67	1213.14	1187.35	1538.31	1657.94	1500.58	1624.99	1212.08	1580.46	Pithd1	4	135702771	135714575	-	2477	protein_coding	PITH (C-terminal proteasome-interacting domain of thioredoxin-like) domain containing 1 [Source:MGI Symbol;Acc:MGI:1913443]	-	1132	1287	2538	1125	1392	1615	1278	1153	22.1757	23.129	22.453	21.9756	28.4712	30.6854	27.7729	30.0755
ENSMUSG00000004264	-0.53721	6.71235e-06	0.000122581	11265	10642.1	8044.61	10939.5	14189.6	15199.7	15147.9	14789.8	10222.8	14831.8	Phb2	6	124689299	124693913	+	3718	protein_coding	prohibitin 2 [Source:MGI Symbol;Acc:MGI:102520]	-	10643	10960	16830	10365	12840	14806	12901	10494	138.903	131.222	99.1935	134.888	174.964	187.419	186.78	182.365
ENSMUSG00000028433	0.487471	6.75252e-06	0.000123167	2669.4	2980.96	3061.06	3530.39	2305.26	2151.73	2193.34	2080.22	3060.45	2182.64	Ubap2	4	41194313	41275144	-	4802	protein_coding	ubiquitin-associated protein 2 [Source:MGI Symbol;Acc:MGI:1916176]	-	2522	3070	6404	3345	2086	2096	1868	1476	25.4847	28.4591	29.2239	33.7045	22.0082	20.5425	20.9397	19.8598
ENSMUSG00000053317	-0.642747	6.7716e-06	0.000123315	3598.72	3823.78	3099.78	2747.27	4693.39	4454.38	6104.48	5465.51	3317.39	5179.44	Sec61b	4	47474658	47483242	+	1271	protein_coding	Sec61 beta subunit [Source:MGI Symbol;Acc:MGI:1913462]	-	3400	3938	6485	2603	4247	4339	5199	3878	129.805	137.923	111.808	99.093	169.289	160.668	220.186	197.139
ENSMUSG00000021196	0.659615	6.77681e-06	0.000123315	4680.45	4842.36	5011.75	6785.32	3796.05	3676.22	2990.59	3030.13	5329.97	3373.25	Pfkp	13	6629804	6698813	-	13401	protein_coding	phosphofructokinase
ENSMUSG00000060657	0.479264	6.78725e-06	0.000123358	1910.5	1782.75	2014.74	1681.29	1353.76	1188.79	1318.59	1446.01	1847.32	1326.79	Marf1	16	13927037	13981215	-	10153	protein_coding	meiosis regulator and mRNA stability 1 [Source:MGI Symbol;Acc:MGI:2444505]	-	1805	1836	4215	1593	1225	1158	1123	1026	8.62659	8.04977	9.09728	7.59165	6.11271	5.36784	5.9539	6.52925
ENSMUSG00000048007	-0.735314	6.89802e-06	0.000125222	1467.01	1278.8	961.242	1434.32	1814.59	1881.74	2324.84	2531.21	1285.34	2138.1	Timm8a1	X	133438005	133442614	-	1421	protein_coding	translocase of inner mitochondrial membrane 8A1 [Source:MGI Symbol;Acc:MGI:1353433]	-	1386	1317	2011	1359	1642	1833	1980	1796	47.3288	41.2569	31.0117	46.2743	58.5425	60.709	75.0045	81.6625
ENSMUSG00000026511	-0.488707	6.93425e-06	0.000125731	2918.14	2669.27	3048.63	2372.59	3747.42	3596.15	4149.49	3963.13	2752.16	3864.05	Srp9	1	181952302	181959972	+	5541	protein_coding	signal recognition particle 9 [Source:MGI Symbol;Acc:MGI:1350930]	-	2757	2749	6378	2248	3391	3503	3534	2812	24.1438	22.0847	25.2235	19.6301	31.005	29.7534	34.3316	32.7897
ENSMUSG00000033596	0.417871	7.0443e-06	0.000127574	2430.19	2364.38	2541.96	2808.48	1863.21	1987.48	1827	1915.32	2536.25	1898.25	Rfwd3	8	111997576	112026854	-	6937	protein_coding	ring finger and WD repeat domain 3 [Source:MGI Symbol;Acc:MGI:2384584]	-	2296	2435	5318	2661	1686	1936	1556	1359	16.0604	15.6254	16.7991	18.5604	12.3134	13.1347	12.0741	12.6578
ENSMUSG00000009035	0.722289	7.09769e-06	0.000128358	875.335	667.074	588.408	835.896	433.202	447.594	521.329	391.803	741.678	448.482	Tmem184b	15	79244884	79287769	-	4702	protein_coding	transmembrane protein 184b [Source:MGI Symbol;Acc:MGI:2445179]	-	827	687	1231	792	392	436	444	278	8.53453	6.50398	5.73698	8.14999	4.22373	4.36404	5.08296	3.82008
ENSMUSG00000021645	-0.48518	7.10439e-06	0.000128358	1156.88	1043.82	1257.12	1214.79	1459.85	1770.87	1619.17	1695.46	1168.15	1636.34	Smn1	13	100261360	100274198	+	2592	protein_coding	survival motor neuron 1 [Source:MGI Symbol;Acc:MGI:109257]	-	1093	1075	2630	1151	1321	1725	1379	1203	20.4617	18.462	22.2346	21.486	25.8202	31.3213	28.6382	29.9875
ENSMUSG00000003355	-1.43004	7.11889e-06	0.000128468	30.695	24.2749	24.3776	13.7205	53.0452	53.3827	64.579	81.743	23.267	63.1875	Fkbp11	15	98622247	98626079	-	2706	protein_coding	FK506 binding protein 11 [Source:MGI Symbol;Acc:MGI:1913370]	-	29	25	51	13	48	52	55	58	0.520028	0.411261	0.413001	0.23245	0.898681	0.9044	1.09408	1.38487
ENSMUSG00000024472	0.45376	7.19315e-06	0.000129655	1739.03	1455.52	1706.91	1795.28	1184.68	1272.97	1208.21	1223.33	1674.18	1222.3	Dcp2	18	44513569	44558036	+	8702	protein_coding	decapping mRNA 2 [Source:MGI Symbol;Acc:MGI:1917890]	-	1643	1499	3571	1701	1072	1240	1029	868	9.16168	7.6681	8.99247	9.45801	6.2412	6.70637	6.36521	6.44482
ENSMUSG00000028795	-0.828544	7.37635e-06	0.0001328	237.092	254.401	152.001	208.974	417.731	397.291	374.558	314.288	213.117	375.967	Ccdc28b	4	129513067	129517740	-	2026	protein_coding	coiled coil domain containing 28B [Source:MGI Symbol;Acc:MGI:1913514]	-	224	262	318	198	378	387	319	223	5.36494	5.75661	3.43951	4.72868	9.45246	8.98993	8.47554	7.11174
ENSMUSG00000026197	-0.588104	7.39507e-06	0.000132981	721.861	686.494	575.502	523.49	1016.7	890.054	899.409	959.776	626.837	941.485	Zfand2b	1	75145290	75148273	+	1772	protein_coding	zinc finger
ENSMUSG00000003559	-0.710967	7.40552e-06	0.000133012	355.638	281.589	308.305	426.391	488.458	537.934	584.733	631.394	342.981	560.63	As3mt	19	46695897	46729538	+	3212	protein_coding	arsenite methyltransferase [Source:MGI Symbol;Acc:MGI:1929882]	-	336	290	645	404	442	524	498	448	5.07598	4.01909	4.4004	6.08584	6.97171	7.67787	8.34584	9.01182
ENSMUSG00000018501	0.446483	7.41596e-06	0.000133043	3339.4	3911.17	4121.73	4054.94	2826.87	3002.78	2792.16	2700.34	3856.81	2830.54	Ncor1	11	62207252	62349367	-	12811	protein_coding	nuclear receptor co-repressor 1 [Source:MGI Symbol;Acc:MGI:1349717]	MYB	3155	4028	8623	3842	2558	2925	2378	1916	11.9501	13.9962	14.7497	14.5107	10.116	10.7455	9.99183	9.66324
ENSMUSG00000020926	1.86733	7.43582e-06	0.000133243	65.6237	53.4048	30.5915	47.4941	12.1562	7.18614	14.09	21.1404	49.2785	13.6432	Adam11	11	102652265	102671088	+	5669	protein_coding	a disintegrin and metallopeptidase domain 11 [Source:MGI Symbol;Acc:MGI:1098667]	-	62	55	64	45	11	7	12	15	0.530691	0.431878	0.24739	0.384079	0.0983057	0.0581134	0.113944	0.17096
ENSMUSG00000090266	-0.752797	7.50305e-06	0.00013429	1287.07	1293.37	1564.47	929.829	2063.24	1728.78	2439.91	2329.68	1268.68	2140.4	Mettl23	11	116734104	116745089	+	2697	protein_coding	methyltransferase like 23 [Source:MGI Symbol;Acc:MGI:1921569]	-	1216	1332	3273	881	1867	1684	2078	1653	21.8781	21.9851	26.5934	15.8055	35.0716	29.3864	41.4745	39.6006
ENSMUSG00000059713	0.620363	7.53257e-06	0.00013466	248.735	297.125	282.493	301.851	175.712	185.813	186.692	187.445	282.551	183.916	Rcan3	4	135139619	135161164	-	5111	protein_coding	regulator of calcineurin 3 [Source:MGI Symbol;Acc:MGI:1858220]	-	235	306	591	286	159	181	159	133	2.2311	2.66514	2.5339	2.70754	1.5761	1.6667	1.67459	1.68134
ENSMUSG00000076633	1.76704	7.68732e-06	0.000137166	51.8639	44.6658	43.0193	35.8844	9.94597	21.5584	9.39331	9.86554	43.8584	12.6908	Ighv5-2	12	113542124	113542610	-	353	IG_V_gene	immunoglobulin heavy variable 5-2 [Source:MGI Symbol;Acc:MGI:4439893]	-	49	46	90	34	9	21	8	7	6.73562	5.8008	5.58697	4.66035	1.2917	2.79982	1.21992	1.28125
ENSMUSG00000074480	1.02091	7.69073e-06	0.000137166	194.754	206.822	145.788	199.475	109.406	79.0475	115.068	62.0119	186.71	91.3833	Mex3a	3	88439702	88448703	+	5778	protein_coding	mex3 RNA binding family member A [Source:MGI Symbol;Acc:MGI:1919890]	-	184	213	305	189	99	77	98	44	1.54524	1.64099	1.15673	1.5827	0.86806	0.627189	0.912987	0.492023
ENSMUSG00000024002	0.452487	7.80755e-06	0.000138915	2907.55	3382.95	3206.37	3594.77	2473.23	2188.69	2491.57	2414.24	3272.91	2391.93	Brd4	17	32415248	32503696	-	9243	protein_coding	bromodomain containing 4 [Source:MGI Symbol;Acc:MGI:1888520]	-	2747	3484	6708	3406	2238	2132	2122	1713	14.4212	16.7792	15.9033	17.8298	12.267	10.8557	12.358	11.9744
ENSMUSG00000043716	-0.47808	7.81267e-06	0.000138915	60134.6	49802.4	57105.7	48435.5	72025.4	68817.5	78475.2	80825.5	53869.5	75035.9	Rpl7	1	16171519	16174886	-	2687	protein_coding	ribosomal protein L7 [Source:MGI Symbol;Acc:MGI:98073]	-	56814	51290	119470	45892	65175	67035	66835	57349	1025.99	849.709	974.315	826.388	1228.87	1174.14	1338.91	1379.01
ENSMUSG00000031167	-0.488936	7.8161e-06	0.000138915	28066.8	26675.2	23086.1	25846.3	33694.7	32495.7	39400.2	39903.3	25918.6	36373.5	Rbm3	X	8005214	8012119	-	4698	protein_coding	RNA binding motif (RNP1
ENSMUSG00000028741	-0.506532	7.9221e-06	0.000140622	4062.32	3724.74	3470.7	4364.18	5020.51	5182.23	5822.68	6163.14	3905.48	5547.14	Mrto4	4	139074746	139079887	-	2611	protein_coding	mRNA turnover 4
ENSMUSG00000004846	0.61271	7.93053e-06	0.000140622	465.716	588.424	456.96	536.155	372.421	338.775	308.805	315.697	511.814	333.925	Plod3	5	137015873	137025502	+	4519	protein_coding	procollagen-lysine
ENSMUSG00000031004	0.867949	8.00596e-06	0.000141795	1446.9	1367.16	1431.11	2583.68	933.816	900.32	989.82	916.085	1707.21	935.01	Mki67	7	135291513	135318090	-	10061	protein_coding	antigen identified by monoclonal antibody Ki 67 [Source:MGI Symbol;Acc:MGI:106035]	-	1367	1408	2994	2448	845	877	843	650	6.59301	6.22969	6.52107	11.7729	4.25508	4.10245	4.51027	4.17429
ENSMUSG00000035048	-0.655642	8.03686e-06	0.000142143	868.985	836.028	609.44	640.642	1113.95	1063.55	1311.54	1159.91	738.774	1162.24	Anapc13	9	102503495	102511624	+	2377	protein_coding	anaphase promoting complex subunit 13 [Source:MGI Symbol;Acc:MGI:1916260]	-	821	861	1275	607	1008	1036	1117	823	16.7599	16.1242	11.7541	12.3559	21.4844	20.5124	25.2953	22.3708
ENSMUSG00000029911	-0.549101	8.04427e-06	0.000142143	1609.9	1570.1	1602.23	1384.72	2170.43	1863.26	2492.75	2503.03	1541.74	2257.37	Ssbp1	6	40448286	40461634	+	8360	protein_coding	single-stranded DNA binding protein 1 [Source:MGI Symbol;Acc:MGI:1920040]	-	1521	1617	3352	1312	1964	1815	2123	1776	8.82835	8.61011	8.7863	7.5935	11.9022	10.2178	13.6697	13.7261
ENSMUSG00000026111	-0.496532	8.09327e-06	0.000142844	1078.56	1034.11	1071.66	956.214	1434.43	1254.49	1567.51	1591.17	1035.14	1461.9	Unc50	1	37469220	37478205	+	1579	protein_coding	unc-50 homolog [Source:MGI Symbol;Acc:MGI:1914637]	-	1019	1065	2242	906	1298	1222	1335	1129	31.3147	30.0243	31.1144	27.7626	41.6471	36.4229	45.5109	46.1979
ENSMUSG00000056145	1.25252	8.11088e-06	0.000142989	146.066	206.822	307.349	166.757	121.562	89.3134	61.0565	76.1056	206.748	87.0093	AI504432	3	106946820	106961663	+	5569	lncRNA	expressed sequence AI504432 [Source:MGI Symbol;Acc:MGI:2139742]	-	138	213	643	158	110	87	52	54	1.20243	1.70258	2.53013	1.37276	1.00071	0.735236	0.502623	0.626508
ENSMUSG00000032245	0.830973	8.13477e-06	0.000143245	194.754	200.025	163.473	241.692	102.775	119.085	100.978	125.433	199.986	112.068	Cln6	9	62746067	62759288	+	2434	protein_coding	ceroid-lipofuscinosis
ENSMUSG00000021403	2.60037	8.19701e-06	0.000144175	1436.31	200.996	458.872	536.155	92.8291	89.3134	127.984	124.024	658.084	108.538	Serpinb9b	13	33211399	33225867	+	3351	protein_coding	serine (or cysteine) peptidase inhibitor
ENSMUSG00000070639	0.832131	8.3872e-06	0.00014735	331.294	530.164	572.635	494.994	310.535	289.499	233.659	250.866	482.271	271.14	Lrrc8b	5	105563641	105637940	+	6726	protein_coding	leucine rich repeat containing 8 family
ENSMUSG00000024446	-0.738003	8.40093e-06	0.000147422	529.223	539.874	344.632	520.324	770.26	695.002	855.965	896.354	483.513	804.395	Rpp21	17	36566537	36568961	-	1218	protein_coding	ribonuclease P 21 subunit [Source:MGI Symbol;Acc:MGI:1914926]	-	500	556	721	493	697	677	729	636	19.9195	20.3204	12.9717	19.5846	28.992	26.1593	32.2178	33.7381
ENSMUSG00000021466	0.613077	8.41279e-06	0.00014746	630.834	569.975	712.208	802.122	445.359	484.551	420.351	424.218	678.785	443.62	Ptch1	13	63656142	63721412	-	14185	protein_coding	patched 1 [Source:MGI Symbol;Acc:MGI:105373]	-	596	587	1490	760	403	472	358	301	2.03879	1.8421	2.30179	2.59238	1.43936	1.56602	1.35853	1.37103
ENSMUSG00000062727	-1.50588	8.42934e-06	0.000147581	42.3379	25.2459	18.6417	14.7759	60.7809	80.0741	64.579	77.5149	25.2503	70.7372	H2bc12	13	22220040	22220515	+	476	protein_coding	H2B clustered histone 12 [Source:MGI Symbol;Acc:MGI:2448399]	-	40	26	39	14	55	78	55	55	4.07765	2.43148	1.79542	1.4231	5.85394	7.7121	6.21974	7.46562
ENSMUSG00000022516	-0.550371	8.44821e-06	0.000147742	628.717	657.364	502.848	643.809	873.035	957.809	895.887	824.477	608.184	887.802	Nudt16l1	16	4756625	4758896	+	1948	protein_coding	nudix (nucleoside diphosphate linked moiety X)-type motif 16-like 1 [Source:MGI Symbol;Acc:MGI:1914161]	-	594	677	1052	610	790	933	763	585	14.7963	15.4705	11.8341	15.1515	20.5462	22.5412	21.0839	19.4034
ENSMUSG00000061232	0.674299	8.47013e-06	0.000147829	33915.8	24117.6	21463.3	32760.4	16996.6	18568	18080.9	16693.9	28064.3	17584.8	H2-K1	17	34214991	34219321	-	2938	protein_coding	histocompatibility 2
ENSMUSG00000040721	0.959533	8.47257e-06	0.000147829	224.391	244.691	143.398	198.42	118.247	88.2868	113.894	94.4273	202.725	103.714	Zfhx2	14	55297719	55329781	-	18166	protein_coding	zinc finger homeobox 2 [Source:MGI Symbol;Acc:MGI:2686934]	Homeobox	212	252	300	188	107	86	97	67	0.566282	0.617513	0.361885	0.500741	0.298412	0.222805	0.287428	0.238301
ENSMUSG00000032369	-0.501139	8.51833e-06	0.000148458	3994.58	4185.96	3672.89	4744.13	6115.67	6342.28	5199.2	5824.89	4149.39	5870.51	Plscr1	9	92131803	92154331	+	2462	protein_coding	phospholipid scramblase 1 [Source:MGI Symbol;Acc:MGI:893575]	-	3774	4311	7684	4495	5534	6178	4428	4133	74.3824	77.9462	68.3924	88.3398	113.879	118.099	96.8135	108.464
ENSMUSG00000025762	0.73671	8.55373e-06	0.000148905	389.508	436.948	412.029	561.486	309.43	285.392	260.664	221.27	449.993	269.189	Larp1b	3	40904263	40994669	+	7701	protein_coding	La ribonucleoprotein domain family
ENSMUSG00000079084	0.540755	8.66092e-06	0.000150599	685.873	764.174	850.826	792.623	534.872	478.391	520.154	598.979	773.374	533.099	Ccdc82	9	13246536	13292867	+	10145	protein_coding	coiled-coil domain containing 82 [Source:MGI Symbol;Acc:MGI:1913646]	-	648	787	1780	751	484	466	443	425	3.09941	3.45325	3.84482	3.58181	2.41705	2.16182	2.35054	2.70674
ENSMUSG00000081094	-0.506037	8.67104e-06	0.000150604	1389.74	1267.15	1584.07	1201.07	1935.04	1855.05	1885.71	2064.72	1360.51	1935.13	Rpl19-ps11	8	19542952	19543542	+	591	processed_pseudogene	ribosomal protein L19
ENSMUSG00000036019	2.25825	8.74998e-06	0.000151802	44.4548	22.3329	23.8996	26.3856	6.63065	7.18614	4.69665	5.63745	29.2682	6.03772	Tmtc2	10	105023524	105410312	-	7779	protein_coding	transmembrane and tetratricopeptide repeat containing 2 [Source:MGI Symbol;Acc:MGI:1914057]	-	42	23	50	25	6	7	4	4	0.261988	0.131616	0.140849	0.1555	0.0390769	0.0423506	0.0276791	0.0332236
ENSMUSG00000034206	0.645351	8.83569e-06	0.000153115	474.184	461.223	446.445	608.98	328.217	280.259	333.462	329.791	497.708	317.932	Polq	16	36832148	36915779	+	9685	protein_coding	polymerase (DNA directed)
ENSMUSG00000039318	0.484874	8.89586e-06	0.000153865	1206.63	1422.51	1545.35	1411.1	1046.54	936.251	1018	995.01	1396.4	998.949	Rab3gap2	1	184936314	185018956	+	10800	protein_coding	RAB3 GTPase activating protein subunit 2 [Source:MGI Symbol;Acc:MGI:1916043]	-	1140	1465	3233	1337	947	912	867	706	5.12198	6.03836	6.55979	5.98994	4.44241	3.97426	4.32127	4.22368
ENSMUSG00000091498	-0.611731	8.90677e-06	0.000153865	926.141	970.996	995.18	760.961	1384.7	1138.49	1495.88	1571.44	913.319	1397.63	Mpc1-ps	12	110824999	110825328	-	330	processed_pseudogene	mitochondrial pyruvate carrier 1
ENSMUSG00000028772	-0.452575	8.90918e-06	0.000153865	1143.12	1090.43	1164.87	1228.51	1527.26	1782.16	1463.01	1557.35	1156.73	1582.44	Zcchc17	4	130209176	130253736	-	4560	protein_coding	zinc finger
ENSMUSG00000037548	-0.429092	8.94331e-06	0.00015428	11773.1	10660.6	9266.83	10163.7	14347.6	14116.7	14372.9	13517.2	10466.1	14088.6	H2-DMb2	17	34362281	34370529	+	1747	protein_coding	histocompatibility 2
ENSMUSG00000026568	-0.541105	8.9731e-06	0.000154619	1247.91	1187.53	1129.5	1070.2	1510.68	1479.32	1925.63	1830.76	1158.78	1686.6	Mpc2	1	165288206	165308783	+	7344	protein_coding	mitochondrial pyruvate carrier 2 [Source:MGI Symbol;Acc:MGI:1917706]	-	1179	1223	2363	1014	1367	1441	1640	1299	7.79	7.41308	7.05082	6.68067	9.43036	9.23456	12.0206	11.4284
ENSMUSG00000037089	-0.49601	9.05275e-06	0.000155815	1777.13	1774.98	1858.43	1386.83	2383.72	2380.66	2424.65	2404.37	1699.34	2398.35	Slc35b2	17	45874800	45878597	+	3105	protein_coding	solute carrier family 35
ENSMUSG00000029135	1.40121	9.17907e-06	0.000157812	95.2602	223.329	179.247	195.253	100.565	69.8082	44.6182	46.509	173.272	65.375	Fosl2	5	32293145	32315186	+	9680	protein_coding	fos-like antigen 2 [Source:MGI Symbol;Acc:MGI:102858]	TF_bZIP	90	230	375	185	91	68	38	33	0.451153	1.05769	0.848915	0.924721	0.476276	0.330612	0.211312	0.220267
ENSMUSG00000024073	0.506798	9.19705e-06	0.000157919	3321.41	3871.36	4392.75	4357.85	2634.58	2784.11	2827.39	2979.39	3985.84	2806.37	Birc6	17	74835290	75010351	+	25772	protein_coding	baculoviral IAP repeat-containing 6 [Source:MGI Symbol;Acc:MGI:1276108]	-	3138	3987	9190	4129	2384	2712	2408	2114	5.90828	6.88657	7.81404	7.75196	4.68652	4.95252	5.0295	5.29989
ENSMUSG00000010608	0.464716	9.20646e-06	0.000157919	3964.94	4313.16	5137.46	4519.33	3251.23	3051.03	3338.15	3362.74	4483.72	3250.79	Rbm25	12	83678010	83729897	+	17376	protein_coding	RNA binding motif protein 25 [Source:MGI Symbol;Acc:MGI:1914289]	-	3746	4442	10748	4282	2942	2972	2843	2386	10.461	11.3798	13.5546	11.9237	8.57798	8.04978	8.80731	8.87219
ENSMUSG00000097194	1.66984	9.21636e-06	0.000157919	270.962	79.6217	86.5166	182.588	54.1503	39.0105	59.8823	40.8715	154.922	48.4786	9330175E14Rik	8	95149524	95161731	-	6000	lncRNA	RIKEN cDNA 9330175E14 gene [Source:MGI Symbol;Acc:MGI:2443913]	-	256	82	181	173	49	38	51	29	2.07036	0.60837	0.661052	1.39511	0.413749	0.298069	0.457546	0.312289
ENSMUSG00000027998	-0.422268	9.22917e-06	0.000157952	1803.59	1529.32	1783.87	1722.45	2156.07	2391.96	2243.83	2376.18	1709.81	2292.01	Plrg1	3	82962829	82979662	+	2816	protein_coding	pleiotropic regulator 1 [Source:MGI Symbol;Acc:MGI:1858197]	-	1704	1575	3732	1632	1951	2330	1911	1686	29.3625	24.8973	29.0414	28.0416	35.1008	38.9411	36.5295	38.6843
ENSMUSG00000024054	0.601204	9.23893e-06	0.000157952	2066.09	1836.15	2612.7	2546.74	1414.54	1547.07	1394.91	1620.77	2265.42	1494.32	Smchd1	17	71651484	71782338	-	19982	protein_coding	SMC hinge domain containing 1 [Source:MGI Symbol;Acc:MGI:1921605]	-	1952	1891	5466	2413	1280	1507	1188	1150	4.74021	4.21267	5.99431	5.84296	3.24536	3.54944	3.20032	3.71851
ENSMUSG00000031328	0.494115	9.27031e-06	0.000158311	7381.61	8362.22	6629.27	7727.81	4764.12	5253.07	5345.97	6008.11	7525.23	5342.82	Flna	X	73267067	73293426	-	9457	protein_coding	filamin
ENSMUSG00000017146	0.777013	9.31508e-06	0.000158898	568.386	558.323	564.031	871.78	316.061	392.158	380.429	405.896	640.63	373.636	Brca1	11	101379590	101442781	-	8533	protein_coding	breast cancer 1
ENSMUSG00000067995	-0.469939	9.43269e-06	0.000160578	1805.71	1452.61	1743.72	1737.23	2216.85	2263.63	2295.49	2562.22	1684.82	2334.55	Gtf2f2	14	76134377	76248305	-	1467	protein_coding	general transcription factor IIF
ENSMUSG00000019505	-0.651165	9.44017e-06	0.000160578	15295.6	13388.1	9039.31	12938.4	19451	19480.6	20280.2	20337.1	12665.4	19887.2	Ubb	11	62441997	62444039	+	1675	protein_coding	ubiquitin B [Source:MGI Symbol;Acc:MGI:98888]	-	14451	13788	18911	12259	17601	18976	17272	14430	418.639	366.43	247.405	354.124	532.372	533.181	555.065	556.624
ENSMUSG00000067106	-0.500749	9.44514e-06	0.000160578	336.586	331.11	303.525	301.851	432.097	456.833	462.62	446.768	318.268	449.58	Gm5529	1	79900253	79901143	-	891	processed_pseudogene	predicted pseudogene 5529 [Source:MGI Symbol;Acc:MGI:3646377]	-	318	341	635	286	391	445	394	317	17.3183	17.0366	15.6172	15.5311	22.2327	23.5054	23.8032	22.9875
ENSMUSG00000017721	0.432479	9.47631e-06	0.000160764	2101.02	2194.45	2197.33	2432.75	1779.22	1727.75	1556.94	1546.07	2231.39	1652.5	Pigt	2	164339440	164350221	+	3856	protein_coding	phosphatidylinositol glycan anchor biosynthesis
ENSMUSG00000034751	0.640022	9.47713e-06	0.000160764	324.943	407.818	321.211	314.516	233.178	220.717	219.569	202.948	342.122	219.103	Mast4	13	102868994	103471005	-	32401	protein_coding	microtubule associated serine/threonine kinase family member 4 [Source:MGI Symbol;Acc:MGI:1918885]	-	307	420	672	298	211	215	187	144	0.459766	0.577027	0.454485	0.445013	0.329926	0.312295	0.31067	0.287154
ENSMUSG00000038544	-0.38533	9.51666e-06	0.000161255	1389.74	1402.12	1372.32	1260.18	1680.87	1791.4	1767.12	1849.08	1356.09	1772.12	Inip	4	59769637	59801589	-	5995	protein_coding	INTS3 and NABP interacting protein [Source:MGI Symbol;Acc:MGI:1913459]	-	1313	1444	2871	1194	1521	1745	1505	1312	10.6275	10.7222	10.4943	9.63673	12.8538	13.6991	13.5134	14.1402
ENSMUSG00000063314	-0.762244	9.57105e-06	0.000161997	96.3186	96.1286	111.372	92.8773	176.817	149.882	164.383	187.445	99.1742	169.632	Gm12657	4	94487622	94488032	+	411	processed_pseudogene	predicted gene 12657 [Source:MGI Symbol;Acc:MGI:3651714]	-	91	99	233	88	160	146	140	133	10.7438	10.7226	12.4229	10.3599	19.7229	16.7185	18.3359	20.9084
ENSMUSG00000039989	0.696984	9.67326e-06	0.000163546	1168.52	1050.62	718.9	1070.2	589.023	654.965	646.964	576.429	1002.06	616.845	Cbx4	11	118968399	118977047	-	5210	protein_coding	chromobox 4 [Source:MGI Symbol;Acc:MGI:1195985]	-	1104	1082	1504	1014	533	638	551	409	10.2822	9.24474	6.32584	9.41705	5.18301	5.76326	5.69285	5.07219
ENSMUSG00000021843	0.586457	9.69063e-06	0.000163658	1373.86	1398.23	1826.41	1683.4	1031.07	1195.98	953.421	1004.88	1570.48	1046.34	Ktn1	14	47885905	47977351	+	12912	protein_coding	kinectin 1 [Source:MGI Symbol;Acc:MGI:109153]	-	1298	1440	3821	1595	933	1165	812	713	4.87795	4.96448	6.48473	5.97698	3.66084	4.24637	3.38516	3.56785
ENSMUSG00000027198	0.542949	9.71339e-06	0.000163861	728.211	873.896	857.996	975.212	544.818	633.407	592.953	586.295	858.829	589.368	Ext2	2	93491373	93652913	-	7328	protein_coding	exostosin glycosyltransferase 2 [Source:MGI Symbol;Acc:MGI:108050]	-	688	900	1795	924	493	617	505	416	4.55575	5.46716	5.36769	6.101	3.40843	3.96264	3.70956	3.6679
ENSMUSG00000038264	0.897526	9.77637e-06	0.000164742	3411.37	1859.46	1646.68	2373.65	1069.74	1236.02	1325.63	1354.4	2322.79	1246.45	Sema7a	9	57847395	57870148	+	3298	protein_coding	sema domain
ENSMUSG00000039033	-0.547058	9.81807e-06	0.000165262	369.398	328.197	373.79	373.62	480.722	497.897	535.419	601.798	361.251	528.959	Tasp1	2	139675400	139908725	-	3652	protein_coding	taspase
ENSMUSG00000022553	-0.503206	9.93836e-06	0.000167102	1582.38	1714.78	1414.38	1288.67	2268.79	2079.87	2122.89	2029.48	1500.05	2125.26	Maf1	15	76235494	76238580	+	2412	protein_coding	MAF1 homolog
ENSMUSG00000066839	-0.455075	9.96697e-06	0.000167399	936.725	873.896	775.781	912.942	1163.68	1276.05	1164.77	1182.45	874.836	1196.74	Ecsit	9	21983542	21996734	-	2490	protein_coding	ECSIT signalling integrator [Source:MGI Symbol;Acc:MGI:1349469]	-	885	900	1623	865	1053	1243	992	839	17.2465	16.0897	14.2833	16.8086	21.425	23.494	21.4451	21.7707
ENSMUSG00000073409	1.069	1.00435e-05	0.000168499	585.321	485.498	264.808	355.678	165.766	171.441	237.181	231.135	422.826	201.381	H2-Q6	17	35643826	35649031	+	2085	protein_coding	histocompatibility 2
ENSMUSG00000047675	-0.445174	1.01039e-05	0.000169326	61990	62361.2	64435.2	57924.8	76040.3	76832.1	93794.5	89232.4	61677.8	83974.8	Rps8	4	117011024	117013440	-	1726	protein_coding	ribosomal protein S8 [Source:MGI Symbol;Acc:MGI:98166]	-	58567	64224	134804	54883	68808	74842	79882	63314	1646.53	1656.39	1711.47	1538.55	2019.72	2040.75	2491.29	2370.11
ENSMUSG00000032673	-0.623721	1.01226e-05	0.000169454	572.62	554.439	672.057	461.22	876.351	757.624	948.724	910.448	565.084	873.287	Prorsd1	11	29461757	29465033	-	2128	protein_coding	prolyl-tRNA synthetase domain containing 1 [Source:MGI Symbol;Acc:MGI:1915189]	-	541	571	1406	437	793	738	808	646	12.3362	11.9445	14.4784	9.93629	18.8796	16.3219	20.4388	19.6142
ENSMUSG00000042198	-0.573119	1.01529e-05	0.000169774	403.268	428.209	333.638	358.844	566.92	505.083	589.43	601.798	380.99	565.808	Chchd7	4	3938888	3951046	+	4060	protein_coding	coiled-coil-helix-coiled-coil-helix domain containing 7 [Source:MGI Symbol;Acc:MGI:1913683]	-	381	441	698	340	513	492	502	427	4.55361	4.83523	3.76736	4.05198	6.40153	5.70327	6.6557	6.79535
ENSMUSG00000025279	0.694901	1.01751e-05	0.000169961	674.23	487.44	488.986	578.372	395.629	364.44	319.372	293.147	557.257	343.147	Dnase1l3	14	14475200	14505240	+	5151	protein_coding	deoxyribonuclease 1-like 3 [Source:MGI Symbol;Acc:MGI:1314633]	-	637	502	1023	548	358	355	272	208	6.00073	4.33828	4.35203	5.14759	3.52114	3.24356	2.84245	2.60905
ENSMUSG00000041936	0.870927	1.0294e-05	0.000171721	335.528	340.82	229.436	236.415	181.238	127.297	150.293	164.895	285.55	155.931	Agrn	4	156249747	156281945	-	9285	protein_coding	agrin [Source:MGI Symbol;Acc:MGI:87961]	-	317	351	480	224	164	124	128	117	1.65666	1.68279	1.13284	1.1673	0.894858	0.628528	0.742069	0.814168
ENSMUSG00000009013	-0.552393	1.0303e-05	0.000171721	6183.44	5988.13	5612.11	5276.06	7661.71	7078.34	9531.86	9548.43	5764.94	8455.09	Dynll1	5	115435169	115439058	-	3890	protein_coding	dynein light chain LC8-type 1 [Source:MGI Symbol;Acc:MGI:1861457]	-	5842	6167	11741	4999	6933	6895	8118	6775	72.8733	70.5715	66.1399	62.1796	90.295	83.4199	112.335	112.53
ENSMUSG00000032087	2.43305	1.03223e-05	0.000171854	229.683	32.0429	46.3652	73.8797	20.9971	9.23932	23.4833	16.9123	95.4927	17.658	Dscaml1	9	45337926	45665010	+	8909	protein_coding	DS cell adhesion molecule like 1 [Source:MGI Symbol;Acc:MGI:2150309]	-	217	33	97	70	19	9	20	12	1.18192	0.164888	0.238589	0.380175	0.108048	0.0475443	0.120842	0.0870287
ENSMUSG00000056941	-0.564086	1.03991e-05	0.000172944	1382.33	1190.44	1183.51	993.154	1642.19	1604.56	1973.77	1802.57	1187.36	1755.77	Commd7	2	153458853	153474701	-	5493	protein_coding	COMM domain containing 7 [Source:MGI Symbol;Acc:MGI:1914197]	-	1306	1226	2476	941	1486	1563	1681	1279	11.5369	9.93541	9.87755	8.28886	13.7057	13.3917	16.4731	15.0443
ENSMUSG00000036860	-0.5829	1.04844e-05	0.000174173	983.297	962.257	705.994	906.609	1316.18	1191.87	1399.6	1413.59	889.539	1330.31	Mrpl55	11	59093312	59096960	+	1027	protein_coding	mitochondrial ribosomal protein L55 [Source:MGI Symbol;Acc:MGI:1914462]	-	929	991	1477	859	1191	1161	1192	1003	43.8937	42.9545	31.5151	40.4704	58.7535	53.2043	62.4773	63.1016
ENSMUSG00000110344	-0.832869	1.05222e-05	0.000174577	77.2666	74.7667	70.2648	81.2677	153.61	124.218	118.591	142.346	75.8914	134.691	Smim36	11	90078509	90142081	+	2187	protein_coding	small integral membrane protein 36 [Source:MGI Symbol;Acc:MGI:5804831]	-	73	77	147	77	139	121	101	101	1.61969	1.56728	1.47291	1.70356	3.22002	2.60388	2.48593	2.98389
ENSMUSG00000038866	0.440877	1.05315e-05	0.000174577	1051.04	1131.21	1223.18	1159.91	858.669	773.023	863.01	873.805	1141.34	842.127	Zcchc2	1	105918136	105961804	+	6774	protein_coding	zinc finger
ENSMUSG00000055013	2.59647	1.05637e-05	0.000174753	85.7342	23.3039	25.3336	24.2748	6.63065	4.10636	5.87082	9.86554	39.6616	6.61834	Agap1	1	89382528	89825339	+	17543	protein_coding	ArfGAP with GTPase domain
ENSMUSG00000025155	-0.371798	1.05651e-05	0.000174753	1845.93	1793.43	1628.04	1771	2350.56	2206.14	2269.66	2273.3	1759.6	2274.92	Dus1l	11	120680027	120687229	-	3758	protein_coding	dihydrouridine synthase 1-like (S. cerevisiae) [Source:MGI Symbol;Acc:MGI:1915980]	-	1744	1847	3406	1678	2127	2149	1933	1613	22.5189	21.8784	19.8608	21.6048	28.675	26.9132	27.688	27.7324
ENSMUSG00000029614	-0.428038	1.06908e-05	0.000176641	60076.4	58242.3	49838.3	57363.4	70818.6	72205.3	78611.4	81774	56380.1	75852.3	Rpl6	5	121342544	121347304	+	3140	protein_coding	ribosomal protein L6 [Source:MGI Symbol;Acc:MGI:108057]	-	56759	59982	104266	54351	64083	70335	66951	58022	877.125	850.347	727.648	837.515	1033.96	1054.21	1147.74	1193.91
ENSMUSG00000020392	-0.479918	1.07784e-05	0.000177896	2096.78	1927.43	2415.77	2052.8	2685.41	2864.19	3199.6	3106.23	2123.2	2963.86	Cdkn2aipnl	11	51858488	51868161	+	1958	protein_coding	CDKN2A interacting protein N-terminal like [Source:MGI Symbol;Acc:MGI:1261797]	-	1981	1985	5054	1945	2430	2790	2725	2204	49.094	45.1287	56.5628	48.0642	62.8761	67.062	74.9152	72.7292
ENSMUSG00000027007	0.56733	1.08504e-05	0.000178805	1006.58	1082.66	1163.91	1231.68	849.828	802.794	621.132	752.599	1121.21	756.589	Itprid2	2	79465696	79503310	+	5599	protein_coding	ITPR interacting domain containing 2 [Source:MGI Symbol;Acc:MGI:1917849]	-	951	1115	2435	1167	769	782	529	534	8.24189	8.86481	9.53008	10.085	6.95838	6.57327	5.08582	6.16227
ENSMUSG00000047215	-0.700065	1.08569e-05	0.000178805	50532.4	47722.5	50204.5	40222.2	70493.7	55944.1	92695.5	87400.2	47170.4	76633.4	Rpl9	5	65545707	65548787	-	3081	protein_coding	ribosomal protein L9 [Source:MGI Symbol;Acc:MGI:1298373]	-	47742	49148	105032	38110	63789	54495	78946	62014	751.909	710.099	747.03	598.497	1048.93	832.434	1379.29	1300.49
ENSMUSG00000060121	-0.545836	1.09511e-05	0.000180162	635.068	633.089	563.075	556.208	793.468	769.943	972.207	949.91	596.86	871.382	Gemin2	12	59060179	59075256	+	2415	protein_coding	gem nuclear organelle associated protein 2 [Source:MGI Symbol;Acc:MGI:1913853]	-	600	652	1178	527	718	750	828	674	12.0556	12.0181	10.689	10.5586	15.0626	14.616	18.4557	18.0324
ENSMUSG00000031730	-0.450303	1.10187e-05	0.000181078	836.173	916.62	857.04	804.233	1190.2	1216.51	1219.96	1035.88	853.516	1165.64	Dhodh	8	110317975	110335305	-	6326	protein_coding	dihydroorotate dehydrogenase [Source:MGI Symbol;Acc:MGI:1928378]	-	790	944	1793	762	1077	1185	1039	735	6.05975	6.64275	6.21097	5.82828	8.62539	8.81605	8.84102	7.50703
ENSMUSG00000004677	0.467146	1.11785e-05	0.000183508	3251.55	4060.71	3542.4	3908.24	2915.28	2479.22	2658.31	2625.64	3690.72	2669.61	Myo9b	8	71725358	71813357	+	7500	protein_coding	myosin IXb [Source:MGI Symbol;Acc:MGI:106624]	-	3072	4182	7411	3703	2638	2415	2264	1863	19.8754	24.8215	21.6533	23.8895	17.8199	15.1545	16.2492	16.0495
ENSMUSG00000000295	-0.605895	1.13065e-05	0.000185235	765.257	714.653	794.423	603.703	971.39	969.102	1204.69	1243.06	719.509	1097.06	Hddc2	10	31189379	31204200	+	3508	protein_coding	HD domain containing 2 [Source:MGI Symbol;Acc:MGI:1916942]	-	723	736	1662	572	879	944	1026	882	10.0008	9.33949	10.382	7.88953	12.6947	12.6648	15.7436	16.245
ENSMUSG00000026281	-0.460461	1.1308e-05	0.000185235	3937.42	4007.3	3841.14	3557.83	5028.24	4614.53	5852.03	5621.95	3835.93	5279.19	Dtymk	1	93720298	93729656	-	2631	protein_coding	deoxythymidylate kinase [Source:MGI Symbol;Acc:MGI:108396]	-	3720	4127	8036	3371	4550	4495	4984	3989	68.6086	69.8262	66.931	61.9944	87.6159	80.407	101.97	97.961
ENSMUSG00000028932	-0.446307	1.13814e-05	0.000186238	4137.47	3801.45	4377.93	4689.25	5421.66	6115.4	5468.08	6168.78	4251.52	5793.48	Psmc2	5	21990281	22008785	+	5031	protein_coding	proteasome (prosome
ENSMUSG00000115852	-1.25027	1.14546e-05	0.000187235	27.5196	38.8398	43.4973	30.6073	55.2554	94.4464	96.2814	93.0179	35.116	84.7503	Gm52969	16	23941449	24201140	-	7593	transcribed_processed_pseudogene	predicted gene
ENSMUSG00000049489	-0.477949	1.16111e-05	0.000189589	684.815	684.552	624.258	550.931	877.456	883.895	913.499	868.167	636.139	885.754	Ccnq	11	78641332	78642555	-	1224	protein_coding	cyclin Q [Source:MGI Symbol;Acc:MGI:1916359]	-	647	705	1306	522	794	861	778	616	25.6495	25.6397	23.3814	20.635	32.8648	33.106	34.2148	32.5169
ENSMUSG00000078348	-0.44615	1.17737e-05	0.00019204	3523.57	3525.69	2808.68	3189.49	4304.4	4607.34	4491.18	4361.98	3261.86	4441.22	Sf3b5	10	12881087	12884927	+	3841	protein_coding	splicing factor 3b
ENSMUSG00000038217	-0.611391	1.18124e-05	0.000192466	193.696	240.807	244.732	203.697	340.373	361.36	334.637	317.106	220.733	338.369	Tlcd2	11	75352541	75361725	+	1936	protein_coding	TLC domain containing 2 [Source:MGI Symbol;Acc:MGI:1917141]	-	183	248	512	193	308	352	285	225	4.58672	5.70232	5.79526	4.82355	8.06005	8.55702	7.9242	7.50909
ENSMUSG00000019951	0.657352	1.18265e-05	0.00019249	1219.33	1473.97	1958.33	1459.65	982.441	1058.42	893.538	944.273	1527.82	969.667	Uhrf1bp1l	10	89580853	89655733	+	9235	protein_coding	UHRF1 (ICBP90) binding protein 1-like [Source:MGI Symbol;Acc:MGI:2442888]	-	1152	1518	4097	1383	889	1031	761	670	6.05302	7.31711	9.72159	7.24603	4.87705	5.2542	4.43572	4.68757
ENSMUSG00000024456	0.330243	1.20017e-05	0.000195133	2295.77	2314.85	2257.08	2254.39	1773.7	1803.72	1795.3	1884.32	2280.52	1814.26	Diaph1	18	37976654	38068529	-	6339	protein_coding	diaphanous related formin 1 [Source:MGI Symbol;Acc:MGI:1194490]	-	2169	2384	4722	2136	1605	1757	1529	1337	16.6033	16.7414	16.3235	16.304	12.8276	13.0448	12.9838	13.6276
ENSMUSG00000044018	-0.565325	1.20731e-05	0.000196084	1451.13	1370.08	1650.51	1395.27	1990.3	1829.39	2378.86	2493.16	1466.75	2172.93	Mrpl50	4	49512596	49521093	-	2114	protein_coding	mitochondrial ribosomal protein L50 [Source:MGI Symbol;Acc:MGI:107329]	-	1371	1411	3453	1322	1801	1782	2026	1769	31.4694	29.7117	35.7931	30.2581	43.1619	39.6723	51.5882	54.0671
ENSMUSG00000027472	-0.520635	1.21089e-05	0.000196458	1291.3	1332.21	978.928	1168.35	1636.67	1688.74	1765.94	1743.38	1192.7	1708.68	Pdrg1	2	152850810	152857347	-	2443	protein_coding	p53 and DNA damage regulated 1 [Source:MGI Symbol;Acc:MGI:1915809]	-	1220	1372	2048	1107	1481	1645	1504	1237	24.2322	24.9997	18.3702	21.925	30.7131	31.6904	33.1391	32.7157
ENSMUSG00000068040	0.488892	1.21951e-05	0.000197646	1034.1	1091.4	1095.08	1207.41	750.368	900.32	724.459	777.968	1107	788.279	Tm9sf4	2	153003223	153052386	+	7281	protein_coding	transmembrane 9 superfamily member 4 [Source:MGI Symbol;Acc:MGI:2139220]	-	977	1124	2291	1144	679	877	617	552	6.51119	6.87195	6.89513	7.60238	4.72467	5.66883	4.56153	4.89844
ENSMUSG00000022820	-0.725384	1.22764e-05	0.000198753	1721.03	1737.11	1251.86	1467.04	2298.62	2004.93	3231.3	2673.56	1544.26	2552.1	Ndufb4	16	37467532	37474815	-	1916	protein_coding	NADH:ubiquinone oxidoreductase subunit B4 [Source:MGI Symbol;Acc:MGI:1915444]	-	1626	1789	2619	1390	2080	1953	2752	1897	41.1795	41.5642	29.9535	35.1022	54.9997	47.9724	77.3159	63.9708
ENSMUSG00000058558	-0.521741	1.23508e-05	0.000199745	65949.7	60503.7	65825.7	61470	83355	75997.5	101793	103165	63437.3	91077.7	Rpl5	5	108048368	108056871	+	3920	protein_coding	ribosomal protein L5 [Source:MGI Symbol;Acc:MGI:102854]	-	62308	62311	137713	58242	75427	74029	86694	73200	771.284	707.593	769.834	718.894	974.839	888.793	1190.47	1206.52
ENSMUSG00000062006	-0.657308	1.25346e-05	0.000202503	43631.3	44482.3	38146.6	35993.1	57751.8	49113.1	76688.1	72344	40563.3	63974.3	Rpl34	3	130520480	130524047	-	2643	protein_coding	ribosomal protein L34 [Source:MGI Symbol;Acc:MGI:1915686]	-	41222	45811	79806	34103	52259	47841	65313	51331	756.813	771.574	661.678	624.324	1001.74	851.899	1330.21	1254.85
ENSMUSG00000031565	3.82989	1.26347e-05	0.000203904	92.0849	14.5649	13.3838	35.8844	0	0	7.04498	4.22809	38.9795	2.81827	Fgfr1	8	26003670	26065734	+	9875	protein_coding	fibroblast growth factor receptor 1 [Source:MGI Symbol;Acc:MGI:95522]	-	87	15	28	34	0	0	6	3	0.427502	0.0676175	0.062134	0.166593	0	0	0.0327062	0.0196288
ENSMUSG00000032621	0.433627	1.26861e-05	0.000204518	1508.29	1581.75	1723.64	1444.88	1204.57	1083.05	1151.85	1200.78	1564.64	1160.06	Srek1	13	103875856	103911116	-	9293	protein_coding	splicing regulatory glutamine/lysine-rich protein 1 [Source:MGI Symbol;Acc:MGI:2145245]	-	1425	1629	3606	1369	1090	1055	981	852	7.44073	7.80315	8.50312	7.12791	5.94241	5.34296	5.68237	5.92371
ENSMUSG00000027950	0.886521	1.27337e-05	0.000205069	151.358	147.591	117.586	125.595	83.9882	61.5955	77.4948	69.0587	135.533	73.0343	Chrnb2	3	89653502	89671939	-	8380	protein_coding	cholinergic receptor
ENSMUSG00000020457	-0.544238	1.27574e-05	0.000205234	3624.12	3113.01	4416.17	3495.56	5110.02	4917.37	5578.45	5768.52	3662.22	5343.59	Drg1	11	3137360	3216415	-	3460	protein_coding	developmentally regulated GTP binding protein 1 [Source:MGI Symbol;Acc:MGI:1343297]	-	3424	3206	9239	3312	4624	4790	4751	4093	48.0191	41.247	58.5136	46.3158	67.7071	65.1545	73.9137	76.4321
ENSMUSG00000030232	0.415202	1.27987e-05	0.000205682	4516.39	4676.32	4540.92	5471.32	3662.33	3452.43	3650.47	3634.74	4801.24	3599.99	Aebp2	6	140568389	140624198	+	9851	protein_coding	AE binding protein 2 [Source:MGI Symbol;Acc:MGI:1338038]	zf-C2H2	4267	4816	9500	5184	3314	3363	3109	2579	21.0184	21.7626	21.1325	25.4624	17.0437	16.0669	16.9886	16.9154
ENSMUSG00000003458	0.417979	1.30298e-05	0.00020907	1401.38	1472.03	1613.7	1391.05	1157.05	1113.85	1069.66	1062.66	1469.54	1100.81	Ncstn	1	171893580	171910362	-	3975	protein_coding	nicastrin [Source:MGI Symbol;Acc:MGI:1891700]	-	1324	1516	3376	1318	1047	1085	911	754	16.1625	16.9772	18.6112	16.0433	13.3445	12.8463	12.3367	12.2559
ENSMUSG00000069769	0.403597	1.30369e-05	0.00020907	1449.01	1437.07	1275.76	1463.87	1095.16	1054.31	1035.61	1062.66	1406.43	1061.94	Msi2	11	88230208	88609339	-	10405	protein_coding	musashi RNA-binding protein 2 [Source:MGI Symbol;Acc:MGI:1923876]	-	1369	1480	2669	1387	991	1027	882	754	6.38437	6.33176	5.62102	6.44984	4.8253	4.6453	4.56292	4.68209
ENSMUSG00000031556	-0.462292	1.3075e-05	0.000209461	843.582	752.522	732.284	696.58	992.387	1037.88	1129.55	1004.88	756.242	1041.17	Tm2d2	8	25507227	25513276	+	1802	protein_coding	TM2 domain containing 2 [Source:MGI Symbol;Acc:MGI:1916992]	-	797	775	1532	660	898	1011	962	713	21.4615	19.1448	18.63	17.7216	25.2472	26.4047	28.7367	25.5649
ENSMUSG00000026000	-0.448699	1.31237e-05	0.000210021	564.152	558.323	552.559	594.204	793.468	831.539	763.206	703.272	567.309	772.871	Lancl1	1	67039676	67078031	-	6863	protein_coding	LanC (bacterial lantibiotic synthetase component C)-like 1 [Source:MGI Symbol;Acc:MGI:1336997]	-	533	575	1156	563	718	810	650	499	3.76851	3.72957	3.69107	3.96925	5.30033	5.55464	5.09818	4.69782
ENSMUSG00000067038	-0.638027	1.32053e-05	0.000211105	29865.1	31076.7	32188.5	24444.7	43283.8	35450.2	50752	53492.3	29393.7	45744.6	Rps12-ps3	19	59310803	59311198	+	396	processed_pseudogene	ribosomal protein S12
ENSMUSG00000039065	-0.595806	1.3338e-05	0.000213003	292.131	362.181	320.255	265.967	427.677	460.939	487.278	503.142	310.134	469.759	Atpsckmt	15	31601998	31621373	+	5248	protein_coding	ATP synthase C subunit lysine N-methyltransferase [Source:MGI Symbol;Acc:MGI:1915323]	-	276	373	670	252	387	449	415	357	2.55195	3.16388	2.79762	2.32339	3.73602	4.02659	4.25667	4.39526
ENSMUSG00000036499	0.692485	1.36165e-05	0.000217161	938.842	1127.33	1554.91	1338.28	815.57	818.193	710.369	727.231	1239.84	767.841	Eea1	10	95776512	95881380	+	9592	protein_coding	early endosome antigen 1 [Source:MGI Symbol;Acc:MGI:2442192]	-	887	1161	3253	1268	738	797	605	516	4.48715	5.38801	7.43161	6.39624	3.89798	3.91052	3.39518	3.47577
ENSMUSG00000022774	-0.436638	1.36268e-05	0.000217161	1045.75	998.184	1129.5	1071.26	1308.45	1566.58	1396.08	1478.42	1061.17	1437.38	Ncbp2	16	31767331	31780599	+	2305	protein_coding	nuclear cap binding protein subunit 2 [Source:MGI Symbol;Acc:MGI:1915342]	-	988	1028	2363	1015	1184	1526	1189	1049	20.799	19.853	22.4647	21.3064	26.0239	31.1579	27.7669	29.4046
ENSMUSG00000049076	0.476338	1.37829e-05	0.00021942	1109.25	1164.22	1415.33	1254.9	890.717	911.613	865.358	890.717	1235.93	889.601	Acap2	16	30911230	31020063	-	7183	protein_coding	ArfGAP with coiled-coil
ENSMUSG00000024799	-0.653226	1.39419e-05	0.000221719	265.67	370.92	260.506	311.35	471.881	433.221	469.665	522.873	302.112	474.41	Tm7sf2	19	6112851	6118403	-	4403	protein_coding	transmembrane 7 superfamily member 2 [Source:MGI Symbol;Acc:MGI:1920416]	-	251	382	545	295	427	422	400	371	2.76619	3.86207	2.71241	3.24181	4.91328	4.51075	4.89021	5.44422
ENSMUSG00000022533	0.649353	1.40522e-05	0.000223241	2347.63	2423.61	3605.97	2878.14	1625.61	1941.28	1707.23	1906.87	2813.84	1795.25	Atp13a3	16	30131241	30224793	-	9938	protein_coding	ATPase type 13A3 [Source:MGI Symbol;Acc:MGI:2685387]	-	2218	2496	7544	2727	1471	1891	1454	1353	10.8298	11.1802	16.6345	13.277	7.49905	8.95525	7.87556	8.79648
ENSMUSG00000032253	0.549608	1.40792e-05	0.000223438	6329.51	4902.56	7239.19	5926.21	3918.71	4122.79	4192.94	4439.49	6099.37	4168.48	Phip	9	82748212	82857569	-	33312	protein_coding	pleckstrin homology domain interacting protein [Source:MGI Symbol;Acc:MGI:1932404]	-	5980	5049	15145	5615	3546	4016	3571	3150	8.71078	6.74698	9.9627	8.15574	5.393	5.67385	5.77039	6.1097
ENSMUSG00000006005	0.559321	1.41189e-05	0.000223835	3737.37	3810.19	4910.89	5080.81	2864.44	3231.71	2848.52	2959.66	4384.82	2976.08	Tpr	1	150268589	150325686	+	10496	protein_coding	translocated promoter region
ENSMUSG00000067722	-0.511602	1.41354e-05	0.000223864	1297.66	1430.28	1220.31	1164.13	1815.69	1569.66	2044.22	1858.95	1278.09	1822.13	BC003965	17	25403528	25406636	+	3109	protein_coding	cDNA sequence BC003965 [Source:MGI Symbol;Acc:MGI:2670966]	-	1226	1473	2553	1103	1643	1529	1741	1319	19.1349	21.0905	17.9944	17.166	26.7737	23.1458	30.1435	27.4116
ENSMUSG00000019054	-0.465059	1.41745e-05	0.000223991	3811.47	3698.52	2981.71	3422.74	4654.72	4530.35	5193.33	4820.02	3478.61	4799.6	Fis1	5	136982129	136995088	+	1714	protein_coding	fission
ENSMUSG00000033940	-0.520553	1.41841e-05	0.000223991	4067.61	4257.82	3290.02	3549.39	5132.12	4852.7	5847.33	5917.91	3791.21	5437.52	Brk1	6	113581733	113593912	+	1095	protein_coding	BRICK1
ENSMUSG00000005510	-0.447554	1.41874e-05	0.000223991	1868.16	1847.81	1862.74	1544.09	2305.26	2305.72	2510.36	2598.86	1780.7	2430.05	Ndufs3	2	90724978	90735171	-	2178	protein_coding	NADH:ubiquinone oxidoreductase core subunit S3 [Source:MGI Symbol;Acc:MGI:1915599]	-	1765	1903	3897	1463	2086	2246	2138	1844	39.3227	38.8943	39.2086	32.5013	48.5231	48.533	52.8404	54.7033
ENSMUSG00000055024	0.502809	1.44485e-05	0.000227877	1670.23	2172.12	2082.13	2247	1500.74	1444.41	1366.73	1455.87	2042.87	1441.94	Ep300	15	81469552	81536278	+	14273	protein_coding	E1A binding protein p300 [Source:MGI Symbol;Acc:MGI:1276116]	-	1578	2237	4356	2129	1358	1407	1164	1033	5.36473	6.97679	6.68776	7.2173	4.82033	4.63942	4.38989	4.67622
ENSMUSG00000018920	1.89187	1.44774e-05	0.000228098	333.411	63.1147	88.4285	122.429	41.9941	33.8775	49.3149	38.0528	151.846	40.8098	Cxcl16	11	70344809	70350810	-	3021	protein_coding	chemokine (C-X-C motif) ligand 16 [Source:MGI Symbol;Acc:MGI:1932682]	-	315	65	185	116	38	33	42	27	5.0596	0.957784	1.34193	1.8579	0.637273	0.514101	0.748367	0.577462
ENSMUSG00000001785	-0.385635	1.44975e-05	0.000228178	2511.69	2289.61	2525.23	2635.39	3071.1	3449.35	3165.54	3328.91	2490.48	3253.72	Pwp1	10	85665358	85724960	+	2942	protein_coding	PWP1 homolog
ENSMUSG00000056091	0.975941	1.45292e-05	0.000228443	287.897	171.866	169.687	253.302	89.5138	119.085	124.461	114.158	220.688	111.804	St3gal5	6	72074576	72131555	+	2618	protein_coding	ST3 beta-galactoside alpha-2
ENSMUSG00000030019	0.415974	1.47751e-05	0.00023207	1201.34	1337.06	1251.86	1378.38	971.39	969.102	1021.52	909.039	1292.16	967.763	Fbxl14	6	119456629	119459591	+	2963	protein_coding	F-box and leucine-rich repeat protein 14 [Source:MGI Symbol;Acc:MGI:2141676]	-	1135	1377	2619	1306	879	944	870	645	18.5875	20.6875	19.3692	21.3268	15.0297	14.9943	15.8053	14.065
ENSMUSG00000073490	3.0639	1.47978e-05	0.000232188	97.3771	10.681	42.0633	42.217	2.21022	1.02659	11.7416	8.45617	48.0846	5.85865	Ifi207	1	173550993	173569313	-	3422	protein_coding	interferon activated gene 207 [Source:MGI Symbol;Acc:MGI:2138302]	-	92	11	88	40	2	1	10	6	1.30456	0.143093	0.563522	0.565581	0.0296103	0.0137532	0.157303	0.113287
ENSMUSG00000004267	0.968784	1.48855e-05	0.000233323	137.598	119.433	109.46	138.261	85.0933	55.4359	52.8374	63.4213	126.188	64.197	Eno2	6	124737016	124746636	-	4705	protein_coding	enolase 2
ENSMUSG00000001229	0.397537	1.50117e-05	0.000235061	1997.29	2199.31	2168.17	2275.49	1758.23	1615.85	1655.57	1527.75	2160.07	1639.35	Dpp9	17	56493807	56525905	-	7883	protein_coding	dipeptidylpeptidase 9 [Source:MGI Symbol;Acc:MGI:2443967]	-	1887	2265	4536	2156	1591	1574	1410	1084	11.6155	12.7903	12.6093	13.2334	10.2252	9.39719	9.62817	8.88481
ENSMUSG00000037926	0.553686	1.50895e-05	0.000236037	661.529	713.682	808.763	841.173	455.305	528.694	509.587	570.792	756.287	516.094	Ssh2	11	77107113	77351046	+	18519	protein_coding	slingshot protein phosphatase 2 [Source:MGI Symbol;Acc:MGI:2679255]	-	625	735	1692	797	412	515	434	405	1.63764	1.76675	2.00212	2.08236	1.12712	1.3088	1.2615	1.41302
ENSMUSG00000025436	-0.547404	1.51449e-05	0.00023666	413.853	426.267	331.727	376.786	555.869	528.694	608.217	563.745	387.158	564.131	Atp23	10	126704296	126737224	-	4211	protein_coding	ATP23 metallopeptidase and ATP synthase assembly factor homolog [Source:MGI Symbol;Acc:MGI:1916984]	-	391	439	694	357	503	515	518	400	4.50555	4.64071	3.61146	4.10202	6.05167	5.75582	6.62157	6.13741
ENSMUSG00000022022	-0.700725	1.52289e-05	0.00023773	170.41	159.243	214.618	181.533	258.595	274.1	324.069	331.2	181.451	296.991	Mtrf1	14	79635212	79661027	+	2413	protein_coding	mitochondrial translational release factor 1 [Source:MGI Symbol;Acc:MGI:2384815]	-	161	164	449	172	234	267	276	235	3.23761	3.02546	4.07753	3.44894	4.91305	5.20762	6.15698	6.29246
ENSMUSG00000023186	1.02432	1.53207e-05	0.000238827	983.297	436.948	758.095	935.106	339.268	507.136	349.901	332.609	778.362	382.229	Vwa5a	9	38629564	38654633	+	4899	protein_coding	von Willebrand factor A domain containing 5A [Source:MGI Symbol;Acc:MGI:1915026]	-	929	450	1586	886	307	494	298	236	9.20163	4.08893	7.09421	8.75066	3.17485	4.74575	3.27435	3.11254
ENSMUSG00000057110	0.402636	1.53458e-05	0.000238827	1733.74	1741	1693.05	1873.38	1391.33	1217.54	1311.54	1406.54	1760.29	1331.74	Cntrl	2	34999504	35068834	+	10194	protein_coding	centriolin [Source:MGI Symbol;Acc:MGI:1889576]	-	1638	1793	3542	1775	1259	1186	1117	998	7.79697	7.82962	7.61399	8.42497	6.2571	5.47552	5.89827	6.32552
ENSMUSG00000038894	1.08774	1.53461e-05	0.000238827	261.436	183.518	121.41	161.48	90.6189	79.0475	97.4556	73.2868	181.961	85.1022	Irs2	8	11034681	11058458	-	6323	protein_coding	insulin receptor substrate 2 [Source:MGI Symbol;Acc:MGI:109334]	-	247	189	254	153	82	77	83	52	1.89553	1.33059	0.880276	1.1708	0.657027	0.573129	0.706596	0.531362
ENSMUSG00000035842	0.627244	1.5662e-05	0.000243495	666.821	691.349	506.194	670.194	390.103	375.732	474.362	397.44	633.64	409.409	Ddx11	17	66430515	66459169	+	6627	protein_coding	DEAD/H box helicase 11 [Source:MGI Symbol;Acc:MGI:2443590]	-	630	712	1059	635	353	366	404	282	4.61296	4.78264	3.50177	4.6363	2.69867	2.59926	3.28156	2.74943
ENSMUSG00000021607	-0.401457	1.59252e-05	0.000247335	1505.11	1502.13	1503.76	1347.78	1828.95	2021.36	2050.09	1839.22	1464.7	1934.9	Mrpl36	13	73476632	73480297	+	1161	protein_coding	mitochondrial ribosomal protein L36 [Source:MGI Symbol;Acc:MGI:2137228]	-	1422	1547	3146	1277	1655	1969	1746	1305	59.4325	59.3148	59.3793	53.2198	72.2201	79.8176	80.9521	72.6254
ENSMUSG00000015396	-0.578207	1.60709e-05	0.000249344	24591.9	23900.1	31765.4	20368.6	37627.8	35876.3	37277.3	39466.4	25156.5	37562	Cd83	13	43938251	43956608	+	2572	protein_coding	CD83 antigen [Source:MGI Symbol;Acc:MGI:1328316]	-	23234	24614	66456	19299	34049	34947	31748	28003	438.338	426.007	566.202	363.06	670.696	639.476	664.449	703.467
ENSMUSG00000040327	0.691059	1.61739e-05	0.00025058	528.165	561.236	380.482	566.763	341.478	281.286	325.243	310.06	509.161	314.517	Cul9	17	46811498	46857314	-	12198	protein_coding	cullin 9 [Source:MGI Symbol;Acc:MGI:1925559]	-	499	578	796	537	309	274	277	220	1.98504	2.10933	1.42999	2.1301	1.2834	1.05718	1.22238	1.16532
ENSMUSG00000066233	-0.764027	1.61834e-05	0.00025058	165.118	185.46	151.523	147.759	284.013	212.504	335.811	270.598	162.465	275.731	Tmem42	9	122850391	122852770	+	1521	protein_coding	transmembrane protein 42 [Source:MGI Symbol;Acc:MGI:1277176]	-	156	191	317	140	257	207	286	192	4.97682	5.58997	4.56708	4.45362	8.56044	6.4051	10.1217	8.15609
ENSMUSG00000111875	-1.18394	1.62408e-05	0.000251165	394.801	291.299	126.668	357.789	604.494	590.29	816.044	638.441	292.639	662.317	Gm5425	10	84144750	84145208	+	459	processed_pseudogene	predicted gene 5425 [Source:MGI Symbol;Acc:MGI:3643901]	-	373	300	265	339	547	575	695	453	39.4323	29.0947	12.6515	35.7356	60.3764	58.9576	81.5058	63.767
ENSMUSG00000063856	-0.80755	1.6254e-05	0.000251165	423.379	363.152	369.488	329.292	543.713	492.764	885.319	679.313	371.328	650.277	Gpx1	9	108216102	108217542	+	1441	protein_coding	glutathione peroxidase 1 [Source:MGI Symbol;Acc:MGI:104887]	-	400	374	773	312	492	480	754	482	13.4695	11.5535	11.755	10.4762	17.2979	15.677	28.1659	21.6119
ENSMUSG00000020143	0.41784	1.62933e-05	0.000251516	5471.11	5755.09	5350.17	6498.25	4208.25	4596.05	4090.79	4373.25	5768.65	4317.08	Dock2	11	34176815	34674719	-	11425	protein_coding	dedicator of cyto-kinesis 2 [Source:MGI Symbol;Acc:MGI:2149010]	-	5169	5927	11193	6157	3808	4477	3484	3103	21.9537	23.0932	21.4683	26.0752	16.8862	18.4423	16.4149	17.5483
ENSMUSG00000038679	1.31082	1.63638e-05	0.000252349	65.6237	92.2446	91.2965	99.2099	24.3124	24.6382	39.9216	53.5558	87.0937	35.607	Trps1	15	50518148	50753859	-	13380	protein_coding	transcriptional repressor GATA binding 1 [Source:MGI Symbol;Acc:MGI:1927616]	zf-GATA	62	95	191	94	22	24	34	38	0.22485	0.316062	0.312814	0.339927	0.0833027	0.084419	0.136785	0.183501
ENSMUSG00000030801	-0.433839	1.66258e-05	0.000256131	879.569	769.029	814.977	801.067	1142.68	1184.69	1040.31	1038.7	816.16	1101.59	Kat8	7	127511688	127525009	+	2891	protein_coding	K(lysine) acetyltransferase 8 [Source:MGI Symbol;Acc:MGI:1915023]	-	831	792	1705	759	1034	1154	886	737	13.9479	12.195	12.9236	12.7031	18.1203	18.7864	16.4969	16.4714
ENSMUSG00000041168	0.576467	1.66563e-05	0.000256342	3144.64	3511.12	2408.12	3543.06	2154.96	2211.28	1993.73	2088.67	3151.74	2112.16	Lonp1	17	56921297	56933887	-	4374	protein_coding	lon peptidase 1
ENSMUSG00000063316	-0.56127	1.68031e-05	0.000258341	36369.3	37591.1	30984.9	33308.1	47125.1	41907.5	60125.4	54842.5	34563.4	51000.1	Rpl27	11	101333124	101336355	+	1535	protein_coding	ribosomal protein L27 [Source:MGI Symbol;Acc:MGI:98036]	-	34361	38714	64823	31559	42643	40822	51207	38913	1086.21	1122.7	925.399	994.785	1407.45	1251.62	1795.71	1637.93
ENSMUSG00000028292	-0.392531	1.68224e-05	0.000258378	1103.96	990.416	1067.83	1079.7	1307.34	1460.84	1427.78	1371.31	1060.48	1391.82	Rars2	4	34614957	34660167	+	2771	protein_coding	arginyl-tRNA synthetase 2
ENSMUSG00000046138	0.760657	1.69728e-05	0.000260427	448.781	528.222	735.63	544.599	313.851	303.871	403.912	314.288	564.308	333.98	9930021J03Rik	19	29691802	29783389	-	8134	protein_coding	RIKEN cDNA 9930021J03 gene [Source:MGI Symbol;Acc:MGI:2444398]	-	424	544	1539	516	284	296	344	223	2.5294	2.97714	4.14613	3.06945	1.76891	1.71267	2.27651	1.77138
ENSMUSG00000022500	0.42658	1.69907e-05	0.000260438	2833.46	2760.54	3193.47	2976.3	2393.66	2269.79	2055.96	2033.71	2940.94	2188.28	Litaf	16	10777139	10884021	-	5156	protein_coding	LPS-induced TN factor [Source:MGI Symbol;Acc:MGI:1929512]	zf-LITAF-like	2677	2843	6681	2820	2166	2211	1751	1443	25.1937	24.5453	28.3947	26.4637	21.2832	20.1818	18.2806	18.0827
ENSMUSG00000028809	0.427965	1.706e-05	0.000261238	4426.42	4750.11	4844.93	5590.58	3783.89	3663.9	3684.53	3443.07	4903.01	3643.85	Srrm1	4	135047795	135080632	-	7299	protein_coding	serine/arginine repetitive matrix 1 [Source:MGI Symbol;Acc:MGI:1858303]	-	4182	4892	10136	5297	3424	3569	3138	2443	27.8021	29.8351	30.4307	35.1141	23.7664	23.0127	23.1423	21.6257
ENSMUSG00000020267	-0.552048	1.70878e-05	0.000261403	5787.59	5662.85	4887.95	5383.72	6879.3	6917.17	9356.91	8692.95	5430.52	7961.58	Hint1	11	54757209	54761327	+	872	protein_coding	histidine triad nucleotide binding protein 1 [Source:MGI Symbol;Acc:MGI:1321133]	-	5468	5832	10226	5101	6225	6738	7969	6168	304.277	297.719	256.979	283.044	361.672	363.663	491.93	457.023
ENSMUSG00000000399	-0.481809	1.73216e-05	0.000264714	2150.76	1824.5	1789.12	2337.76	2784.87	2883.69	2751.07	2886.37	2025.54	2826.5	Ndufa9	6	126798684	126826099	-	2101	protein_coding	NADH:ubiquinone oxidoreductase subunit A9 [Source:MGI Symbol;Acc:MGI:1913358]	-	2032	1879	3743	2215	2520	2809	2343	2048	46.9304	39.8112	39.0393	51.0108	60.7669	62.9232	60.0292	62.9817
ENSMUSG00000044702	0.533279	1.73398e-05	0.000264726	399.034	405.876	417.287	440.112	251.965	289.499	294.715	314.288	415.577	287.617	Palb2	7	121706485	121732208	-	7342	protein_coding	partner and localizer of BRCA2 [Source:MGI Symbol;Acc:MGI:3040695]	-	377	418	873	417	228	282	251	223	2.49163	2.53435	2.6056	2.74812	1.5733	1.80767	1.84024	1.96246
ENSMUSG00000070691	0.568342	1.74844e-05	0.000266667	1760.2	1795.37	1343.16	1988.42	1183.57	1095.37	1216.43	1144.4	1721.79	1159.94	Runx3	4	134847963	134905301	+	5003	protein_coding	runt related transcription factor 3 [Source:MGI Symbol;Acc:MGI:102672]	Runt	1663	1849	2810	1884	1071	1067	1036	812	16.1294	16.4517	12.3079	18.2207	10.8455	10.0373	11.1467	10.4866
ENSMUSG00000032582	0.460919	1.75329e-05	0.000267014	1315.65	1373.96	1273.85	1536.7	980.231	972.182	936.982	1106.35	1375.04	998.936	Rbm6	9	107650758	107750436	-	13944	protein_coding	RNA binding motif protein 6 [Source:MGI Symbol;Acc:MGI:1338037]	-	1243	1415	2665	1456	887	947	798	785	4.32554	4.51725	4.18811	5.05229	3.22276	3.1963	3.08057	3.63741
ENSMUSG00000037210	0.4878	1.75421e-05	0.000267014	686.932	816.608	861.82	777.848	579.077	585.157	542.464	536.967	785.802	560.916	Fam193a	5	34527277	34643800	+	7418	protein_coding	family with sequence homology 193
ENSMUSG00000024679	2.90274	1.77021e-05	0.000269181	116.429	11.652	22.9436	34.829	4.42043	6.15955	5.87082	8.45617	46.4634	6.22674	Ms4a6d	19	11563968	11582213	-	1735	protein_coding	membrane-spanning 4-domains
ENSMUSG00000001467	-0.605221	1.77297e-05	0.000269332	4863.56	4896.73	6163.71	6692.44	8097.13	10183.8	7693.12	8432.21	5654.11	8601.56	Cyp51	5	4131145	4154746	-	4415	protein_coding	cytochrome P450
ENSMUSG00000023026	0.585344	1.78553e-05	0.000270971	2260.84	2915.9	3098.82	3119.83	2167.12	1976.19	1657.92	1794.12	2848.85	1898.84	Dip2b	15	99936545	100117354	+	10256	protein_coding	disco interacting protein 2 homolog B [Source:MGI Symbol;Acc:MGI:2145977]	-	2136	3003	6483	2956	1961	1925	1412	1273	10.106	13.0341	13.8518	13.9457	9.68706	8.8336	7.41093	8.01975
ENSMUSG00000025289	-0.538224	1.78806e-05	0.000271085	998.115	903.997	908.185	899.221	1150.42	1209.32	1524.06	1505.2	927.38	1347.25	Prdx4	X	154106914	154123750	-	2106	protein_coding	peroxiredoxin 4 [Source:MGI Symbol;Acc:MGI:1859815]	-	943	931	1900	852	1041	1178	1298	1068	21.7275	19.6787	19.7699	19.5747	25.0429	26.3252	33.1766	32.766
ENSMUSG00000030884	-0.46874	1.79011e-05	0.000271127	6055.37	5405.53	6939.49	6217.5	7924.73	7926.31	8957.69	9270.78	6154.47	8519.88	Uqcrc2	7	120234399	120258747	+	2552	protein_coding	ubiquinol cytochrome c reductase core protein 2 [Source:MGI Symbol;Acc:MGI:1914253]	-	5721	5567	14518	5891	7171	7721	7629	6578	108.78	97.1059	124.662	111.692	142.361	142.389	160.917	166.542
ENSMUSG00000037470	0.523127	1.79721e-05	0.000271933	1912.61	1889.56	2155.74	2470.75	1371.44	1632.28	1371.42	1489.7	2107.17	1466.21	Uggt1	1	36179108	36283801	-	12853	protein_coding	UDP-glucose glycoprotein glucosyltransferase 1 [Source:MGI Symbol;Acc:MGI:2443162]	-	1807	1946	4510	2341	1241	1590	1168	1057	6.82198	6.73974	7.68918	8.81275	4.8917	5.82207	4.89164	5.3135
ENSMUSG00000028907	-0.513021	1.81081e-05	0.000273718	1632.12	1621.56	1903.36	1720.34	2169.33	2233.86	2570.24	2851.14	1719.35	2456.14	Utp11	4	124571953	124587393	-	4711	protein_coding	UTP11 small subunit processome component [Source:MGI Symbol;Acc:MGI:1914455]	-	1542	1670	3982	1630	1963	2176	2189	2023	15.8828	15.78	18.5224	16.7413	21.1105	21.7386	25.012	27.7455
ENSMUSG00000045107	-0.598235	1.8179e-05	0.000274519	299.54	341.791	249.034	291.297	448.674	406.53	483.755	443.949	295.415	445.727	Saysd1	14	20125704	20188602	-	2511	protein_coding	SAYSVFN motif domain containing 1 [Source:MGI Symbol;Acc:MGI:1914759]	-	283	352	521	276	406	396	412	315	5.46885	6.24024	4.54673	5.31835	8.19165	7.42221	8.83215	8.10539
ENSMUSG00000110545	-0.823597	1.83314e-05	0.000276547	913.439	876.809	506.194	781.014	1200.15	1121.04	1531.11	1586.94	769.364	1359.81	Gm7730	8	70463199	70463652	-	454	processed_pseudogene	predicted gene 7730 [Source:MGI Symbol;Acc:MGI:3647355]	-	863	903	1059	740	1086	1092	1304	1126	92.2383	88.5395	51.115	78.8661	121.19	113.201	154.61	160.248
ENSMUSG00000044442	-0.504148	1.83764e-05	0.000276952	524.989	489.382	559.729	427.447	722.741	690.896	712.717	720.184	500.387	711.634	N6amt1	16	87151073	87165630	+	6135	protein_coding	N-6 adenine-specific DNA methyltransferase 1 (putative) [Source:MGI Symbol;Acc:MGI:1915018]	-	496	504	1171	405	654	673	607	511	3.92305	3.65697	4.18264	3.19415	5.40077	5.1628	5.32587	5.38166
ENSMUSG00000020440	-0.408264	1.85437e-05	0.000279198	2791.12	3012.03	2565.86	2790.54	3704.32	4015	3686.87	3393.74	2789.89	3699.98	Arf5	6	28423559	28426601	+	1907	protein_coding	ADP-ribosylation factor 5 [Source:MGI Symbol;Acc:MGI:99434]	-	2637	3102	5368	2644	3352	3911	3140	2408	67.099	72.4096	61.6837	67.085	89.0524	96.5211	88.6329	81.5861
ENSMUSG00000044934	0.573017	1.85831e-05	0.000279516	740.913	669.987	942.122	842.228	529.347	572.838	511.935	536.967	798.813	537.772	Zfp367	13	64280832	64301016	-	5514	protein_coding	zinc finger protein 367 [Source:MGI Symbol;Acc:MGI:2442266]	zf-C2H2	700	690	1971	798	479	558	436	381	6.1601	5.57041	7.833	7.00246	4.4011	4.76269	4.25634	4.46445
ENSMUSG00000005871	0.508138	1.86596e-05	0.000280389	815.004	911.765	1054.45	955.159	654.224	598.503	686.886	693.406	934.095	658.255	Apc	18	34353977	34455605	+	16116	protein_coding	APC
ENSMUSG00000040687	0.427795	1.86864e-05	0.000280517	1198.16	1188.5	1079.78	1270.73	903.978	930.091	837.179	844.208	1184.29	878.864	Madd	2	90967705	91014182	-	9086	protein_coding	MAP-kinase activating death domain [Source:MGI Symbol;Acc:MGI:2444672]	-	1132	1224	2259	1204	818	906	713	599	6.04547	5.99672	5.44818	6.41163	4.56113	4.69289	4.22409	4.25956
ENSMUSG00000037278	-0.547708	1.87052e-05	0.000280524	1013.99	929.243	837.92	1192.63	1347.13	1549.13	1450.09	1453.05	993.446	1449.85	Tmem97	11	78432643	78441603	-	1375	protein_coding	transmembrane protein 97 [Source:MGI Symbol;Acc:MGI:1916321]	-	958	957	1753	1130	1219	1509	1235	1031	33.808	30.9823	27.9375	39.764	44.9152	51.6501	48.3482	48.4469
ENSMUSG00000032698	-0.79569	1.87417e-05	0.000280661	568.386	485.498	369.488	485.495	587.917	795.608	963.988	961.185	477.217	827.175	Lmo2	2	103788331	103812223	+	2166	protein_coding	LIM domain only 2 [Source:MGI Symbol;Acc:MGI:102811]	-	537	500	773	460	532	775	821	682	12.0302	10.2758	7.82041	10.2758	12.4436	16.8395	20.4033	20.344
ENSMUSG00000046756	-0.571239	1.87512e-05	0.000280661	3740.55	3285.85	2413.86	3133.55	4524.31	4538.56	4864.56	4743.91	3143.45	4667.84	Mrps7	11	115494751	115498862	+	2072	protein_coding	mitchondrial ribosomal protein S7 [Source:MGI Symbol;Acc:MGI:1354367]	-	3534	3384	5050	2969	4094	4421	4143	3366	82.7624	72.7019	53.4084	69.3322	100.104	100.419	107.632	104.963
ENSMUSG00000047676	-0.498749	1.88675e-05	0.000282126	7048.2	6899.9	5394.14	5858.66	8466.23	8237.37	9587.04	9311.66	6300.22	8900.57	Rpsa-ps10	3	149778295	149779179	-	885	processed_pseudogene	ribosomal protein SA
ENSMUSG00000053641	0.515235	1.91387e-05	0.0002859	2834.52	2550.81	3410	2749.38	1957.15	1820.15	2099.4	2208.47	2886.18	2021.29	Dennd4a	9	64718622	64826949	+	16643	protein_coding	DENN/MADD domain containing 4A [Source:MGI Symbol;Acc:MGI:2142979]	-	2678	2627	7134	2605	1771	1773	1788	1567	7.80792	7.02641	9.39312	7.5734	5.39112	5.01374	5.78298	6.08342
ENSMUSG00000042489	0.839611	1.92558e-05	0.000287369	675.289	552.497	505.716	947.771	323.797	370.599	407.435	394.621	670.318	374.113	Clspn	4	126450728	126487696	+	7186	protein_coding	claspin [Source:MGI Symbol;Acc:MGI:2445153]	-	638	569	1058	898	293	361	347	280	4.30814	3.52476	3.22631	6.04649	2.06573	2.36431	2.59931	2.51757
ENSMUSG00000026377	-0.461517	1.93808e-05	0.000288751	2133.83	1926.46	1947.34	2266	2561.64	3013.04	2680.62	3134.42	2068.4	2847.43	Nifk	1	118249569	118261552	+	1965	protein_coding	nucleolar protein interacting with the FHA domain of MKI67 [Source:MGI Symbol;Acc:MGI:1915199]	-	2016	1984	4074	2147	2318	2935	2283	2224	49.7834	44.9453	45.4325	52.8669	59.7645	70.296	62.5402	73.1278
ENSMUSG00000085156	-0.681793	1.93863e-05	0.000288751	3053.62	3042.13	2269.51	2459.14	4155.21	3282.01	4792.94	5131.49	2706.1	4340.41	Snhg15	11	6475295	6478841	-	3010	lncRNA	small nucleolar RNA host gene 15 [Source:MGI Symbol;Acc:MGI:3650059]	-	2885	3133	4748	2330	3760	3197	4082	3641	46.5089	46.3339	34.5663	37.4545	63.2869	49.9875	73	78.1564
ENSMUSG00000017765	0.662758	1.95181e-05	0.000290325	510.171	579.685	429.715	649.086	340.373	305.924	351.075	370.662	542.164	342.009	Slc12a4	8	106670222	106692729	-	4279	protein_coding	solute carrier family 12
ENSMUSG00000026126	-0.731912	1.95299e-05	0.000290325	892.27	1041.88	645.767	824.286	1310.66	1176.47	1762.42	1398.09	851.051	1411.91	Ptpn18	1	34498843	34514814	+	6492	protein_coding	protein tyrosine phosphatase
ENSMUSG00000061315	-0.522343	1.9907e-05	0.000295642	23764.2	21700.8	27487.9	23053.6	32465.9	29306.1	37572.1	38560.1	24001.6	34476	Naca	10	127871444	127884506	+	6805	protein_coding	nascent polypeptide-associated complex alpha polypeptide [Source:MGI Symbol;Acc:MGI:106095]	-	22452	22349	57507	21843	29378	28547	31999	27360	160.097	146.196	185.183	155.31	218.719	197.432	253.119	259.775
ENSMUSG00000032388	-0.320512	1.99397e-05	0.000295839	1914.73	1943.93	1955.94	1962.03	2415.77	2518.23	2430.52	2345.18	1944.16	2427.42	Spg21	9	65368229	65395752	+	3567	protein_coding	SPG21
ENSMUSG00000023020	-0.60262	2.00259e-05	0.00029683	1858.63	1941.02	1312.57	1620.08	2443.39	2299.56	2881.4	2590.41	1683.07	2553.69	Cox14	15	99623528	99627413	+	2326	protein_coding	cytochrome c oxidase assembly protein 14 [Source:MGI Symbol;Acc:MGI:1913629]	-	1756	1999	2746	1535	2211	2240	2454	1838	36.6329	38.2568	25.8702	31.9311	48.1583	45.3235	56.7912	51.0559
ENSMUSG00000035696	0.489885	2.01773e-05	0.000298785	1172.76	1171.02	1433.02	1193.68	980.231	855.15	827.785	880.851	1242.62	886.004	Rnf38	4	44126210	44233789	-	8336	protein_coding	ring finger protein 38 [Source:MGI Symbol;Acc:MGI:1920719]	-	1108	1206	2998	1131	887	833	705	625	6.44969	6.44013	7.88102	6.56477	5.39086	4.70297	4.55247	4.84432
ENSMUSG00000001138	0.521524	2.02726e-05	0.000299905	506.996	552.497	610.874	513.992	398.944	356.227	361.642	410.124	546.089	381.734	Cnnm3	1	36550948	36567318	+	6420	protein_coding	cyclin M3 [Source:MGI Symbol;Acc:MGI:2151055]	-	479	569	1278	487	361	347	308	291	3.6204	3.94532	4.36219	3.67036	2.84882	2.54378	2.58245	2.92865
ENSMUSG00000030287	0.653581	2.03437e-05	0.000300665	661.529	683.581	593.666	921.385	482.932	437.328	427.396	467.908	715.04	453.891	Itpr2	6	146009797	146403721	-	14802	protein_coding	inositol 1
ENSMUSG00000021967	-0.634857	2.03721e-05	0.000300794	1742.2	1838.1	1264.77	1373.11	2234.53	2143.52	2795.68	2476.25	1554.54	2412.5	Mrpl57	14	58063691	58066753	+	2956	protein_coding	mitochondrial ribosomal protein L57 [Source:MGI Symbol;Acc:MGI:1915090]	-	1646	1893	2646	1301	2022	2088	2381	1757	27.0198	28.507	19.6152	21.2955	34.6553	33.2438	43.3582	38.4041
ENSMUSG00000037331	0.542141	2.04837e-05	0.00030215	8597.76	8501.07	7291.29	10781.2	6264.86	5737.62	5751.05	6397.09	8792.82	6037.66	Larp1	11	57899890	57952860	+	6829	protein_coding	La ribonucleoprotein domain family
ENSMUSG00000035021	0.4136	2.052e-05	0.000302393	2997.52	2820.74	3247	3486.07	2275.42	2429.94	2328.37	2390.28	3137.83	2356	Baz1a	12	54939774	55061133	-	7159	protein_coding	bromodomain adjacent to zinc finger domain 1A [Source:MGI Symbol;Acc:MGI:1309478]	-	2832	2905	6793	3303	2059	2367	1983	1696	19.1954	18.0634	20.793	22.3239	14.5712	15.5608	14.9103	15.3068
ENSMUSG00000001855	0.477965	2.0681e-05	0.000304471	1873.45	2097.35	2054.41	2495.02	1578.09	1568.63	1535.81	1431.91	2130.06	1528.61	Nup214	2	31864448	31943987	+	9659	protein_coding	nucleoporin 214 [Source:MGI Symbol;Acc:MGI:1095411]	-	1770	2160	4298	2364	1428	1528	1308	1016	8.89196	9.95466	9.75085	11.8421	7.49011	7.4452	7.2894	6.79629
ENSMUSG00000027679	-0.504357	2.07121e-05	0.000304635	1260.61	1187.53	1140.01	967.824	1533.89	1462.89	1721.32	1747.61	1138.99	1616.43	Dnajc19	3	34110169	34135470	-	4027	protein_coding	DnaJ heat shock protein family (Hsp40) member C19 [Source:MGI Symbol;Acc:MGI:1914963]	-	1191	1223	2385	917	1388	1425	1466	1240	14.3511	13.5192	12.9782	11.018	17.4622	16.654	19.596	19.8953
ENSMUSG00000032565	-0.616644	2.11209e-05	0.00031035	227.566	295.183	228.002	220.584	375.737	343.908	406.261	362.206	242.834	372.028	Nudt16	9	105006102	105009023	-	2592	protein_coding	nudix (nucleoside diphosphate linked moiety X)-type motif 16 [Source:MGI Symbol;Acc:MGI:1922936]	-	215	304	477	209	340	335	346	257	4.02495	5.22088	4.03266	3.90145	6.64563	6.08268	7.1855	6.40632
ENSMUSG00000096715	-0.755736	2.13034e-05	0.000312729	209.572	192.257	229.914	249.08	280.697	371.626	366.339	472.136	220.206	372.7	Igkv3-4	6	70648772	70649361	+	360	IG_V_gene	immunoglobulin kappa variable 3-4 [Source:MGI Symbol;Acc:MGI:1330855]	-	198	198	481	236	254	362	312	335	26.6882	24.4832	29.2786	31.7193	35.7457	47.325	46.6518	60.1246
ENSMUSG00000033530	0.699982	2.14822e-05	0.000315051	387.391	474.817	447.401	583.649	319.376	317.217	238.355	288.919	473.315	290.967	Ttc7b	12	100267029	100487085	-	7320	protein_coding	tetratricopeptide repeat domain 7B [Source:MGI Symbol;Acc:MGI:2144724]	-	366	489	936	553	289	309	203	205	2.4262	2.97374	2.80203	3.65535	2.00023	1.9867	1.4928	1.80948
ENSMUSG00000029465	-0.591932	2.1706e-05	0.000318028	5213.91	5256	3702.05	5901.93	7218.57	7604.99	7497.03	7924.84	5018.47	7561.36	Arpc3	5	122529941	122552247	+	2762	protein_coding	actin related protein 2/3 complex
ENSMUSG00000025262	0.777399	2.18486e-05	0.00031981	146.066	180.605	205.537	178.367	98.3546	117.031	105.675	94.4273	177.644	103.872	Fam120c	X	150127171	150254838	+	5823	protein_coding	family with sequence similarity 120
ENSMUSG00000033075	0.453099	2.19169e-05	0.000320503	1554.86	1413.77	1748.5	1639.07	1268.66	1149.78	1135.42	1090.85	1589.05	1161.18	Senp1	15	97936625	97991625	-	11873	protein_coding	SUMO1/sentrin specific peptidase 1 [Source:MGI Symbol;Acc:MGI:2445054]	-	1469	1456	3658	1553	1148	1120	967	774	6.00368	5.45891	6.75136	6.32886	4.89862	4.43959	4.38412	4.21202
ENSMUSG00000031652	0.505694	2.19488e-05	0.000320581	1059.5	857.389	906.273	1051.2	724.951	611.848	683.363	707.5	968.592	681.916	N4bp1	8	87534788	87611886	-	12189	protein_coding	NEDD4 binding protein 1 [Source:MGI Symbol;Acc:MGI:2136825]	-	1001	883	1896	996	656	596	582	502	3.98495	3.22476	3.40862	3.95372	2.72664	2.30125	2.57022	2.66101
ENSMUSG00000005667	0.431335	2.19642e-05	0.000320581	5045.61	4080.13	4748.37	5155.75	3388.26	3711.13	3528.36	3482.53	4757.46	3527.57	Mthfd2	6	83282673	83302890	-	3487	protein_coding	methylenetetrahydrofolate dehydrogenase (NAD+ dependent)
ENSMUSG00000072568	1.00851	2.21621e-05	0.00032316	130.189	89.3316	154.391	130.873	59.6758	75.9677	55.1857	60.6026	126.196	62.858	Lratd2	15	60690843	60725627	-	5926	protein_coding	LRAT domain containing 1 [Source:MGI Symbol;Acc:MGI:3026924]	-	123	92	323	124	54	74	47	43	1.00716	0.691085	1.1944	1.01245	0.461662	0.587699	0.426926	0.468832
ENSMUSG00000029125	-0.486369	2.22814e-05	0.00032459	465.716	413.644	431.627	486.55	569.131	622.114	666.925	658.172	449.385	629.085	Stx18	5	38196086	38295109	+	4593	protein_coding	syntaxin 18 [Source:MGI Symbol;Acc:MGI:1918366]	-	440	426	903	461	515	606	568	467	4.6485	4.12875	4.30824	4.85645	5.68072	6.20956	6.65684	6.56947
ENSMUSG00000049553	0.476463	2.28528e-05	0.000332596	2555.09	2848.9	2682.49	3434.35	2030.08	2085.01	2068.88	2094.31	2880.21	2069.57	Polr1a	6	71886037	71961919	+	11871	protein_coding	polymerase (RNA) I polypeptide A [Source:MGI Symbol;Acc:MGI:1096397]	-	2414	2934	5612	3254	1837	2031	1762	1486	9.86748	11.0022	10.3595	13.2631	7.83997	8.05207	7.98978	8.08801
ENSMUSG00000048701	0.517247	2.28835e-05	0.000332726	1146.3	1049.65	984.186	1277.06	797.888	716.56	737.375	861.12	1114.3	778.236	Ccdc6	10	69932951	70029030	+	6385	protein_coding	coiled-coil domain containing 6 [Source:MGI Symbol;Acc:MGI:1923801]	-	1083	1081	2059	1210	722	698	628	611	8.23046	7.5365	7.06649	9.16936	5.72887	5.14493	5.29438	6.18288
ENSMUSG00000054469	0.672977	2.29315e-05	0.000333107	231.8	312.661	332.204	296.574	184.553	179.653	176.125	198.72	293.31	184.763	Lclat1	17	73414980	73550363	+	4894	protein_coding	lysocardiolipin acyltransferase 1 [Source:MGI Symbol;Acc:MGI:2684937]	-	219	322	695	281	167	175	150	141	2.17138	2.92885	3.11192	2.77816	1.7288	1.6829	1.64985	1.86151
ENSMUSG00000028266	0.519277	2.31776e-05	0.000336268	647.769	597.163	718.9	575.206	486.248	416.796	437.963	434.084	634.76	443.772	Lmo4	3	143894291	143910981	-	3530	protein_coding	LIM domain only 4 [Source:MGI Symbol;Acc:MGI:109360]	-	612	615	1504	545	440	406	373	308	8.41266	7.75542	9.33644	7.47027	6.31496	5.41298	5.68788	5.6375
ENSMUSG00000032602	-0.526632	2.31932e-05	0.000336268	751.497	654.451	568.333	651.197	880.771	905.453	924.067	1066.89	656.369	944.295	Slc25a20	9	108539287	108561840	+	4844	protein_coding	solute carrier family 25 (mitochondrial carnitine/acylcarnitine translocase)
ENSMUSG00000045854	-0.633495	2.32341e-05	0.000336541	485.827	439.861	430.671	398.95	585.707	568.731	790.212	780.787	438.827	681.359	Lyrm2	4	32800253	32801559	+	1140	protein_coding	LYR motif containing 2 [Source:MGI Symbol;Acc:MGI:1917573]	-	459	453	901	378	530	554	673	554	19.5373	17.6888	17.3192	16.0436	23.5539	22.8713	31.778	31.3989
ENSMUSG00000031231	-0.68953	2.34303e-05	0.000338794	5723.02	5584.2	4843.02	4738.85	7266.09	6269.39	9971	10184.1	5222.27	8422.63	Cox7b	X	105059306	105066056	+	1214	protein_coding	cytochrome c oxidase subunit 7B [Source:MGI Symbol;Acc:MGI:1913392]	-	5407	5751	10132	4490	6575	6107	8492	7226	216.12	210.877	182.888	178.954	274.391	236.752	376.537	384.582
ENSMUSG00000039069	-0.467475	2.34462e-05	0.000338794	717.627	792.333	709.34	645.92	1076.38	941.384	1022.7	920.313	716.305	990.192	Mtg2	2	179712381	179727695	+	5949	protein_coding	mitochondrial ribosome associated GTPase 2 [Source:MGI Symbol;Acc:MGI:106565]	-	678	816	1484	612	974	917	871	653	5.53022	6.10592	5.46636	4.97762	8.29483	7.25455	7.88116	7.09217
ENSMUSG00000030271	-0.531412	2.34561e-05	0.000338794	516.522	459.281	394.821	445.389	649.804	718.614	602.346	645.488	454.003	654.063	Ogg1	6	113303933	113312029	+	2187	protein_coding	8-oxoguanine DNA-glycosylase 1 [Source:MGI Symbol;Acc:MGI:1097693]	-	488	473	826	422	588	700	513	458	10.8275	9.62758	8.27636	9.33637	13.6214	15.0638	12.6266	13.5309
ENSMUSG00000029647	0.440647	2.36339e-05	0.000341039	1388.68	1473.97	1648.59	1331.95	1091.85	1034.8	1056.75	1128.9	1460.8	1078.07	Pan3	5	147366971	147485312	+	14955	protein_coding	PAN3 poly(A) specific ribonuclease subunit [Source:MGI Symbol;Acc:MGI:1919837]	-	1312	1518	3449	1262	988	1008	900	801	4.257	4.51846	5.05377	4.08308	3.34705	3.17219	3.23946	3.46064
ENSMUSG00000031292	0.798635	2.37398e-05	0.000342243	262.495	250.517	306.871	403.172	171.292	202.238	152.641	176.17	305.764	175.585	Cdkl5	X	159554919	159777700	-	14331	protein_coding	cyclin-dependent kinase-like 5 [Source:MGI Symbol;Acc:MGI:1278336]	-	248	258	642	382	155	197	130	125	0.839715	0.801398	0.981673	1.28974	0.547958	0.646956	0.488296	0.563565
ENSMUSG00000039087	0.54907	2.3781e-05	0.000342514	658.354	825.347	705.516	812.677	581.287	456.833	494.323	518.645	750.473	512.772	Rreb1	13	37962376	38135981	+	13994	protein_coding	ras responsive element binding protein 1 [Source:MGI Symbol;Acc:MGI:2443664]	zf-C2H2	622	850	1476	770	526	445	421	368	2.15678	2.70385	2.31128	2.66234	1.9043	1.49659	1.61941	1.69909
ENSMUSG00000079470	-0.507208	2.38205e-05	0.000342759	565.21	583.569	640.987	654.363	779.101	902.373	806.65	990.782	611.032	869.727	Utp14b	1	78635755	78649229	+	7679	protein_coding	UTP14B small subunit processome component [Source:MGI Symbol;Acc:MGI:2445092]	-	534	601	1341	620	705	879	687	703	3.37437	3.48397	3.82677	3.90662	4.65133	5.38728	4.8158	5.91508
ENSMUSG00000034218	0.609434	2.4006e-05	0.000345103	1373.86	1264.24	1666.28	1947.26	1011.17	1034.8	980.427	1072.52	1562.91	1024.73	Atm	9	53350449	53448040	-	10338	protein_coding	ataxia telangiectasia mutated [Source:MGI Symbol;Acc:MGI:107202]	-	1298	1302	3486	1845	915	1008	835	761	6.09249	5.60634	7.38923	8.63524	4.48412	4.5889	4.34777	4.75618
ENSMUSG00000062997	-0.727607	2.41073e-05	0.000346233	34834.5	34726.7	23145.8	28266.4	43057.2	39968.3	60909.7	56378.7	30243.4	50078.5	Rpl35	2	38891592	38895636	-	1241	protein_coding	ribosomal protein L35 [Source:MGI Symbol;Acc:MGI:1913739]	-	32911	35764	48423	26782	38962	38933	51875	40003	1286.84	1282.86	855.043	1044.21	1590.6	1476.49	2250.1	2082.72
ENSMUSG00000032018	-0.518288	2.41777e-05	0.000346918	2223.8	2234.26	2988.88	2616.4	3383.84	3570.48	3511.92	3958.9	2515.83	3606.29	Sc5d	9	42162891	42175552	-	4866	protein_coding	sterol-C5-desaturase [Source:MGI Symbol;Acc:MGI:1353611]	-	2101	2301	6253	2479	3062	3478	2991	2809	20.9513	21.0499	28.1595	24.6501	31.8805	33.639	33.0872	37.2984
ENSMUSG00000039852	0.527971	2.42352e-05	0.000347417	1565.44	1351.63	1127.58	1403.71	984.651	877.735	1005.08	906.22	1362.09	943.423	Rere	4	150366103	150706423	+	8528	protein_coding	arginine glutamic acid dipeptide (RE) repeats [Source:MGI Symbol;Acc:MGI:2683486]	zf-GATA	1479	1392	2359	1330	891	855	856	643	8.41545	7.26603	6.06162	7.54604	5.29326	4.7185	5.4031	4.87163
ENSMUSG00000097077	0.966724	2.43372e-05	0.000348552	167.235	106.81	162.517	123.485	62.9912	61.5955	82.1914	81.743	140.012	72.1303	Gm16712	17	56261771	56266381	-	1960	lncRNA	predicted gene
ENSMUSG00000026414	2.41229	2.45985e-05	0.000351963	140.773	27.1879	32.9815	46.4387	4.42043	10.2659	16.4383	15.503	61.8453	11.6569	Tnnt2	1	135764092	135779998	+	7752	protein_coding	troponin T2
ENSMUSG00000041779	0.642558	2.47798e-05	0.000354225	207.456	250.517	248.556	229.027	142.559	138.59	156.164	164.895	233.889	150.552	Tram2	1	21066523	21149453	-	6661	protein_coding	translocating chain-associating membrane protein 2 [Source:MGI Symbol;Acc:MGI:1924817]	-	196	258	520	217	129	135	133	117	1.42782	1.72419	1.71069	1.57629	0.981166	0.953848	1.0748	1.1349
ENSMUSG00000035297	-0.47335	2.48426e-05	0.000354792	2859.92	2447.88	3229.79	2830.65	3621.44	3813.79	4086.09	4271.78	2842.06	3948.27	Cops4	5	100666175	100695669	+	5006	protein_coding	COP9 signalosome subunit 4 [Source:MGI Symbol;Acc:MGI:1349414]	-	2702	2521	6757	2682	3277	3715	3480	3031	26.1909	22.4175	29.5782	25.9228	33.1648	34.9263	37.4201	39.1206
ENSMUSG00000043510	-0.673393	2.49868e-05	0.000356518	782.192	752.522	577.892	626.922	888.507	967.049	1204.69	1306.48	684.882	1091.68	Hscb	5	110976936	110987643	-	905	protein_coding	HscB iron-sulfur cluster co-chaperone [Source:MGI Symbol;Acc:MGI:2141135]	-	739	775	1209	594	804	942	1026	927	39.6235	38.1205	29.2743	31.7579	45.009	48.9877	61.026	66.1822
ENSMUSG00000022427	-0.483241	2.51286e-05	0.000358206	3523.57	3095.54	3341.64	2895.03	4107.69	4048.87	4713.09	5107.53	3213.94	4494.3	Tomm22	15	79555062	79557601	+	1651	protein_coding	translocase of outer mitochondrial membrane 22 [Source:MGI Symbol;Acc:MGI:2450248]	-	3329	3188	6991	2743	3717	3944	4014	3624	97.8415	85.956	92.7899	80.3884	114.061	112.428	130.872	141.825
ENSMUSG00000004788	-0.451118	2.54344e-05	0.000362226	1149.47	991.387	957.418	1154.63	1395.75	1560.42	1403.13	1446.01	1063.23	1451.33	Eif2b2	12	85266255	85273402	+	1885	protein_coding	eukaryotic translation initiation factor 2B
ENSMUSG00000022204	-0.628294	2.56579e-05	0.000365069	1500.88	1118.59	953.594	1431.16	1862.11	1959.76	1875.14	2028.07	1251.05	1931.27	Ngdn	14	55252911	55261594	+	1483	protein_coding	neuroguidin
ENSMUSG00000042569	-0.425333	2.57472e-05	0.00036587	587.438	521.425	588.886	548.821	747.053	719.64	779.645	775.149	561.642	755.372	Dhrs7b	11	60721457	60751021	+	3325	protein_coding	dehydrogenase/reductase (SDR family) member 7B [Source:MGI Symbol;Acc:MGI:2384931]	-	555	537	1232	520	676	701	664	550	8.09949	7.18932	8.11946	7.56704	10.3002	9.92228	10.7496	10.6876
ENSMUSG00000004730	0.72109	2.57621e-05	0.00036587	487.944	540.845	581.716	427.447	355.845	367.52	265.361	246.638	509.488	308.841	Adgre1	17	57665691	57790527	+	3238	protein_coding	adhesion G protein-coupled receptor E1 [Source:MGI Symbol;Acc:MGI:106912]	-	461	557	1217	405	322	358	226	175	6.90845	7.65744	8.23611	6.05191	5.03815	5.20345	3.75706	3.49198
ENSMUSG00000066755	-1.93071	2.5928e-05	0.000367884	5.29223	5.82598	7.64787	8.44339	23.2073	33.8775	23.4833	23.9592	6.80237	26.1318	Tnfsf18	1	161322224	161332859	+	2066	protein_coding	tumor necrosis factor (ligand) superfamily
ENSMUSG00000053846	-0.893826	2.59762e-05	0.000368226	124.897	214.59	207.927	230.082	383.472	451.7	297.063	312.878	194.374	361.279	Lipg	18	75072393	75094334	-	4715	protein_coding	lipase
ENSMUSG00000005142	0.46688	2.60334e-05	0.000368693	1115.6	1277.83	1145.27	1417.43	891.822	866.443	934.634	890.717	1239.03	895.904	Man2b1	8	85809899	85824911	+	8026	protein_coding	mannosidase 2
ENSMUSG00000041219	0.543294	2.60717e-05	0.000368895	811.829	848.65	828.36	1082.87	570.236	595.423	661.054	622.938	892.926	612.413	Arhgap11a	2	113661837	113679006	-	5332	protein_coding	Rho GTPase activating protein 11A [Source:MGI Symbol;Acc:MGI:2444300]	-	767	874	1733	1026	516	580	563	442	6.9801	7.2967	7.12224	9.31047	4.90289	5.11944	5.68374	5.35602
ENSMUSG00000051671	-0.595425	2.61322e-05	0.000369408	480.535	536.961	433.061	429.558	617.755	629.3	780.819	813.202	470.028	710.269	Coa6	8	127149254	127152172	+	747	protein_coding	cytochrome c oxidase assembly factor 6 [Source:MGI Symbol;Acc:MGI:1915142]	-	454	553	906	407	559	613	665	577	29.4912	32.9541	26.5776	26.3626	37.9126	38.6211	47.92	49.9075
ENSMUSG00000032112	-0.368992	2.61656e-05	0.000369538	1183.34	1286.57	1341.72	1212.68	1604.62	1620.99	1594.51	1677.14	1256.08	1624.31	Trappc4	9	44314995	44318897	-	2444	protein_coding	trafficking protein particle complex 4 [Source:MGI Symbol;Acc:MGI:1926211]	-	1118	1325	2807	1149	1452	1579	1358	1190	22.1971	24.1335	25.168	22.7475	30.0994	30.4065	29.9099	31.4598
ENSMUSG00000039117	0.458576	2.6207e-05	0.00036978	897.563	1059.36	966.5	897.11	740.422	682.683	722.111	634.213	955.132	694.857	Taf4	2	179553945	179618439	-	4621	protein_coding	TATA-box binding protein associated factor 4 [Source:MGI Symbol;Acc:MGI:2152346]	-	848	1091	2022	850	670	665	615	450	8.90464	10.5098	9.58856	8.90015	7.34567	6.77284	7.164	6.29197
ENSMUSG00000057738	0.499971	2.62781e-05	0.00037044	3937.42	4941.4	4012.74	5132.53	2999.26	3447.29	3090.4	3204.89	4506.02	3185.46	Sptan1	2	29855572	29921463	+	13431	protein_coding	spectrin alpha
ENSMUSG00000034903	0.696086	2.64632e-05	0.000372706	301.657	354.414	445.967	362.01	232.073	190.946	253.619	231.135	366.012	226.943	Cobll1	2	64918683	65069747	-	8342	protein_coding	Cobl-like 1 [Source:MGI Symbol;Acc:MGI:2442894]	-	285	365	933	343	210	186	216	164	1.6578	1.94773	2.45087	1.98948	1.27539	1.04937	1.3938	1.27023
ENSMUSG00000037553	0.512326	2.69294e-05	0.000378923	1452.19	1715.75	1386.66	1395.27	1190.2	991.687	1060.27	925.951	1487.47	1042.03	Zdhhc18	4	133332610	133377465	-	5382	protein_coding	zinc finger
ENSMUSG00000001017	-0.307436	2.7069e-05	0.000380536	4377.73	4250.05	4320.09	4597.43	5286.84	5590.81	5473.95	5356.99	4386.33	5427.15	Chtop	3	90406263	90416805	-	3637	protein_coding	chromatin target of PRMT1 [Source:MGI Symbol;Acc:MGI:1913761]	-	4136	4377	9038	4356	4784	5446	4662	3801	55.1815	53.572	54.4549	57.9508	66.6408	70.4724	68.9994	67.525
ENSMUSG00000024099	-0.547421	2.74765e-05	0.000385909	4019.98	3682.02	4115.03	3523.01	4977.41	4714.11	6090.39	6645.14	3835.01	5606.76	Ndufv2	17	66385633	66408554	-	2147	protein_coding	NADH:ubiquinone oxidoreductase core subunit V2 [Source:MGI Symbol;Acc:MGI:1920150]	-	3798	3792	8609	3338	4504	4592	5187	4715	85.838	78.6215	87.8676	75.2262	106.282	100.66	130.047	141.893
ENSMUSG00000029621	-0.412747	2.75853e-05	0.000386739	2832.4	2854.73	3269.47	2726.16	3560.66	3856.9	4094.31	4051.92	2920.69	3890.95	Arpc1a	5	145020640	145045571	+	2567	protein_coding	actin related protein 2/3 complex
ENSMUSG00000022094	0.449973	2.75862e-05	0.000386739	649.886	677.755	754.75	679.693	497.299	541.013	486.104	500.324	690.521	506.185	Slc39a14	14	70540918	70588874	-	10550	protein_coding	solute carrier family 39 (zinc transporter)
ENSMUSG00000033499	0.466153	2.76735e-05	0.000387607	2274.6	2404.19	2779.05	2690.28	1702.97	2061.39	1730.72	1853.31	2537.03	1837.1	Larp4b	13	9143917	9224487	+	8464	protein_coding	La ribonucleoprotein domain family
ENSMUSG00000031783	-0.388765	2.81374e-05	0.000393743	1538.98	1402.12	1398.13	1560.97	1792.49	2039.84	1919.76	1967.47	1475.05	1929.89	Polr2c	8	95584078	95600163	+	5256	protein_coding	polymerase (RNA) II (DNA directed) polypeptide C [Source:MGI Symbol;Acc:MGI:109299]	-	1454	1444	2925	1479	1622	1987	1635	1396	13.4235	12.2297	12.1949	13.6153	15.6346	17.7921	16.7447	17.1609
ENSMUSG00000034259	-0.50945	2.84488e-05	0.000397736	943.076	1032.17	748.536	921.385	1203.46	1338.67	1311.54	1326.21	911.291	1294.97	Exosc4	15	76211597	76214877	+	1945	protein_coding	exosome component 4 [Source:MGI Symbol;Acc:MGI:1923576]	-	891	1063	1566	873	1089	1304	1117	941	22.2287	24.3287	17.6433	21.7175	28.3662	31.5532	30.9136	31.2594
ENSMUSG00000097503	-1.01819	2.87038e-05	0.000400934	53.9808	46.6078	74.0888	48.5495	103.88	101.633	108.023	146.574	55.8067	115.027	3110045C21Rik	1	169796958	169800516	+	3559	lncRNA	RIKEN cDNA 3110045C21 gene [Source:MGI Symbol;Acc:MGI:1914553]	-	51	48	155	46	94	99	92	104	0.695342	0.600369	0.954359	0.625381	1.33811	1.30916	1.39148	1.88806
ENSMUSG00000019843	0.519933	2.87631e-05	0.000401395	1522.05	2039.09	1646.68	1813.22	1164.78	1363.31	1251.66	1113.4	1755.26	1223.29	Fyn	10	39244851	39441377	+	4363	protein_coding	Fyn proto-oncogene [Source:MGI Symbol;Acc:MGI:95602]	-	1438	2100	3445	1718	1054	1328	1066	790	15.993	21.4259	17.3026	19.0525	12.2391	14.3251	13.1519	11.6991
ENSMUSG00000022074	0.647988	2.89161e-05	0.000403162	223.332	192.257	221.788	242.748	148.084	128.324	143.248	142.346	220.031	140.5	Tnfrsf10b	14	70004921	70021860	+	5451	protein_coding	tumor necrosis factor receptor superfamily
ENSMUSG00000041995	0.526234	2.89602e-05	0.000403408	451.957	535.99	446.445	504.493	370.211	332.615	328.766	311.469	484.721	335.765	Zbed3	13	95460120	95474349	+	2231	protein_coding	zinc finger
ENSMUSG00000056234	0.546543	2.89905e-05	0.000403462	890.154	901.084	1148.61	1095.53	712.795	766.863	654.009	629.985	1008.85	690.913	Ncoa4	14	31881822	31901812	+	9365	protein_coding	nuclear receptor coactivator 4 [Source:MGI Symbol;Acc:MGI:1350932]	-	841	928	2403	1038	645	747	557	447	4.35757	4.41108	5.62282	5.36295	3.48935	3.75403	3.20157	3.08397
ENSMUSG00000007892	-0.511564	2.91387e-05	0.000405156	101729	104107	84968.4	82123.6	129111	115315	149777	137440	93232.2	132911	Rplp1	9	61820566	61821824	-	499	protein_coding	ribosomal protein
ENSMUSG00000050511	2.90785	2.92501e-05	0.000406322	107.962	12.6229	17.2077	35.8844	6.63065	5.13295	8.21914	2.81872	43.4192	5.70037	Oprd1	4	131838037	131871797	-	4021	protein_coding	opioid receptor
ENSMUSG00000001767	-0.470684	2.92759e-05	0.000406322	1236.27	1016.63	1313.04	1276.01	1616.77	1807.83	1593.34	1695.46	1210.49	1678.35	Crnkl1	2	145759399	145776934	-	3844	protein_coding	crooked neck pre-mRNA splicing factor 1 [Source:MGI Symbol;Acc:MGI:1914127]	-	1168	1047	2747	1209	1463	1761	1357	1203	14.744	12.1246	15.6597	15.218	19.2821	21.5606	19.0026	20.2205
ENSMUSG00000050919	2.63472	2.964e-05	0.000411002	99.494	11.652	32.0255	43.2724	3.31532	6.15955	8.21914	12.6843	46.6109	7.59457	Zfp366	13	99321331	99387164	+	6382	protein_coding	zinc finger protein 366 [Source:MGI Symbol;Acc:MGI:2178429]	zf-C2H2	94	12	67	41	3	6	7	9	0.714706	0.0837008	0.230052	0.310843	0.0238153	0.0442466	0.0590415	0.0911163
ENSMUSG00000081208	0.914936	3.03772e-05	0.000420843	97.3771	115.549	108.026	89.711	56.3605	45.17	61.0565	56.3745	102.666	54.7404	Gm11400	11	3099742	3100955	-	1214	processed_pseudogene	predicted gene 11400 [Source:MGI Symbol;Acc:MGI:3705645]	-	92	119	226	85	51	44	52	40	3.67727	4.36348	4.07942	3.38778	2.12835	1.70576	2.30569	2.12888
ENSMUSG00000028619	-0.478103	3.05471e-05	0.000422813	547.217	546.671	510.974	550.931	722.741	850.017	760.858	662.4	538.948	749.004	Tceanc2	4	106991352	107036313	-	7193	protein_coding	transcription elongation factor A (SII) N-terminal and central domain containing 2 [Source:MGI Symbol;Acc:MGI:1913776]	-	517	563	1069	522	654	828	648	470	3.48768	3.4842	3.25669	3.51136	4.60638	5.41758	4.84932	4.2218
ENSMUSG00000042492	0.504724	3.06991e-05	0.000424532	1207.69	1384.64	1083.61	1405.82	958.129	878.762	921.718	817.43	1270.44	894.01	Tbc1d10b	7	126796631	126807640	-	4696	protein_coding	TBC1 domain family
ENSMUSG00000042605	0.504896	3.08728e-05	0.000426548	628.717	805.927	774.347	769.404	563.605	523.561	528.374	483.411	744.599	524.738	Atxn2	5	121849400	121954556	+	15689	protein_coding	ataxin 2 [Source:MGI Symbol;Acc:MGI:1277223]	-	594	830	1620	729	510	510	450	343	1.83716	2.35498	2.26271	2.24826	1.6469	1.52989	1.54395	1.41257
ENSMUSG00000020580	0.540965	3.09322e-05	0.000426982	1817.35	1752.65	2471.7	2046.47	1328.34	1456.73	1313.89	1465.74	2022.04	1391.17	Rock2	12	16944896	17037824	+	13897	protein_coding	Rho-associated coiled-coil containing protein kinase 2 [Source:MGI Symbol;Acc:MGI:107926]	-	1717	1805	5171	1939	1202	1419	1119	1040	5.99523	5.78177	8.15383	6.75105	4.38203	4.80559	4.33436	4.83529
ENSMUSG00000078974	-0.817021	3.11879e-05	0.000430123	2715.97	2633.34	2417.68	2088.68	3537.45	2989.43	6012.89	4825.66	2463.92	4341.36	Sec61g	11	16450530	16458484	-	2464	protein_coding	SEC61
ENSMUSG00000064284	-0.596695	3.13446e-05	0.000431893	551.451	615.611	412.985	544.599	756.999	760.704	887.668	799.108	531.162	801.12	Cdpf1	15	85691173	85695898	-	1215	protein_coding	cysteine rich
ENSMUSG00000073421	-0.58302	3.14272e-05	0.000432641	55305.9	56231.3	40000.3	61027.8	76922.2	90715.7	77759	73009.2	53141.3	79601.5	H2-Ab1	17	34476663	34488393	+	2568	protein_coding	histocompatibility 2
ENSMUSG00000025558	0.56875	3.1636e-05	0.000435123	638.243	817.579	890.977	783.125	526.031	473.258	526.025	590.523	782.481	528.959	Dock9	14	121779458	122035249	-	13398	protein_coding	dedicator of cytokinesis 9 [Source:MGI Symbol;Acc:MGI:106321]	-	603	842	1864	742	476	461	448	419	2.18391	2.79755	3.0487	2.67965	1.79995	1.61937	1.79992	2.02062
ENSMUSG00000063077	0.830986	3.17101e-05	0.000435673	295.307	197.112	256.204	350.401	142.559	136.537	173.776	164.895	274.756	154.442	Kif1b	4	149260776	149392150	-	17809	protein_coding	kinesin family member 1B [Source:MGI Symbol;Acc:MGI:108426]	-	279	203	536	332	129	133	148	117	0.760188	0.507413	0.659528	0.902014	0.36698	0.351477	0.447341	0.424479
ENSMUSG00000002767	-0.555825	3.17331e-05	0.000435673	2424.9	2323.59	1613.7	2217.45	3065.57	3231.71	3200.77	3102.01	2144.91	3150.01	Mrpl2	17	46957155	46961065	+	1170	protein_coding	mitochondrial ribosomal protein L2 [Source:MGI Symbol;Acc:MGI:1351622]	-	2291	2393	3376	2101	2774	3148	2726	2201	95.0158	91.0462	63.2302	86.887	120.119	126.629	125.417	121.547
ENSMUSG00000037933	0.557129	3.19058e-05	0.000437651	1004.47	1106.94	901.971	1305.56	763.63	763.784	715.066	687.769	1079.73	732.562	Bicd2	13	49495061	49540502	+	6316	protein_coding	BICD cargo adaptor 2 [Source:MGI Symbol;Acc:MGI:1924145]	-	949	1140	1887	1237	691	744	609	488	7.29089	8.03466	6.54694	9.47637	5.54279	5.54391	5.19029	4.99215
ENSMUSG00000062580	-0.543361	3.21081e-05	0.00044003	2097.84	1812.85	1576.9	2229.06	2603.63	2614.73	2981.2	3038.58	1929.16	2809.54	Timm17a	1	135222951	135241516	-	7893	protein_coding	translocase of inner mitochondrial membrane 17a [Source:MGI Symbol;Acc:MGI:1343131]	-	1982	1867	3299	2112	2356	2547	2539	2156	12.1848	10.5295	9.15901	12.9469	15.1226	15.187	17.3156	17.6489
ENSMUSG00000055093	-0.83923	3.22299e-05	0.000441304	844.64	710.769	469.866	551.987	836.567	1301.72	1130.72	1336.08	644.316	1151.27	Rps27a-ps3	6	122433863	122434333	+	471	processed_pseudogene	ribosomal protein S27A
ENSMUSG00000095123	0.945239	3.25806e-05	0.000445375	202.163	243.72	289.663	145.649	125.982	96.4995	122.113	115.568	220.299	115.041	Gm21781	10	4341587	4346424	+	4838	lncRNA	predicted gene
ENSMUSG00000036990	0.435478	3.25855e-05	0.000445375	3351.04	3436.35	4219.24	3581.05	2790.4	2569.56	2603.12	2831.41	3646.92	2698.62	Otud4	8	80366247	80404353	+	8096	protein_coding	OTU domain containing 4 [Source:MGI Symbol;Acc:MGI:1098801]	-	3166	3539	8827	3393	2525	2503	2217	2009	18.9757	19.4588	23.8919	20.2781	15.801	14.5504	14.7405	16.0332
ENSMUSG00000030611	-0.568683	3.30876e-05	0.000451832	858.4	792.333	613.742	815.843	1088.53	1009.14	1254.01	1209.23	770.079	1140.23	Mrps11	7	78432867	78442737	+	2172	protein_coding	mitochondrial ribosomal protein S11 [Source:MGI Symbol;Acc:MGI:1915244]	-	811	816	1284	773	985	983	1068	858	18.1183	16.7238	12.9543	17.22	22.9757	21.3	26.4684	25.5233
ENSMUSG00000029632	-0.68673	3.31882e-05	0.000452801	6578.25	6561.99	6247.36	5162.08	8745.83	7228.23	11636	11910.5	6137.42	9880.13	Ndufa4	6	11900291	11907496	-	1381	protein_coding	Ndufa4
ENSMUSG00000001134	-0.535824	3.32268e-05	0.000452923	654.12	699.117	610.396	614.257	842.092	802.794	1059.1	1034.47	644.472	934.613	Uxt	X	20807961	20828256	-	1639	protein_coding	ubiquitously expressed prefoldin like chaperone [Source:MGI Symbol;Acc:MGI:1277988]	-	618	720	1277	582	762	782	902	734	18.2964	19.555	17.0734	17.1814	23.5542	22.455	29.624	28.9353
ENSMUSG00000064338	-5.71142	3.32826e-05	1	0	0	0	0	8.84086	5.13295	3.52249	15.503	0	8.24982	mt-Tv	MT	1025	1093	+	69	Mt_tRNA	mitochondrially encoded tRNA valine [Source:MGI Symbol;Acc:MGI:102472]	-	0	0	0	0	8	5	3	11	0	0	0	0	5.87399	3.4104	2.34039	10.3004
ENSMUSG00000044709	-0.520044	3.34249e-05	0.000455217	2107.37	2105.12	1739.89	1639.07	2636.79	2459.71	3103.31	2683.43	1897.86	2720.81	Gemin7	7	19298871	19311520	-	1782	protein_coding	gem nuclear organelle associated protein 7 [Source:MGI Symbol;Acc:MGI:1916981]	-	1991	2168	3640	1553	2386	2396	2643	1904	54.2151	54.1572	44.7612	42.1675	67.8352	63.2797	79.8373	69.035
ENSMUSG00000061755	0.488068	3.37272e-05	0.000458924	843.582	918.562	1053.02	1043.81	691.798	624.167	719.762	720.184	964.744	688.978	Bod1l	5	41944881	42001658	-	11995	protein_coding	biorientation of chromosomes in cell division 1-like [Source:MGI Symbol;Acc:MGI:2444804]	-	797	946	2203	989	626	608	613	511	3.22415	3.51072	4.0246	3.98943	2.64403	2.38555	2.75091	2.75252
ENSMUSG00000001999	-0.561421	3.38871e-05	0.000460689	1069.03	852.534	1022.43	985.766	1222.25	1322.25	1556.94	1702.51	982.439	1450.99	Blvra	2	126912585	126939004	+	2446	protein_coding	biliverdin reductase A [Source:MGI Symbol;Acc:MGI:88170]	-	1010	878	2139	934	1106	1288	1326	1208	20.0365	15.9788	19.163	18.4759	22.9082	24.7825	29.1812	31.9095
ENSMUSG00000028514	0.458399	3.39566e-05	0.000461224	2603.78	2607.12	3299.1	3168.38	2080.92	2120.94	2119.37	2183.1	2919.6	2126.08	Usp24	4	106173410	106298519	+	12350	protein_coding	ubiquitin specific peptidase 24 [Source:MGI Symbol;Acc:MGI:1919936]	-	2460	2685	6902	3002	1883	2066	1805	1549	9.66551	9.67793	12.2466	11.7614	7.72459	7.87315	7.86731	8.10391
ENSMUSG00000033237	0.41681	3.41134e-05	0.000462769	1169.58	1202.09	1348.89	1306.61	989.072	942.41	865.358	972.46	1256.8	942.325	Arid2	15	96185399	96302873	+	10737	protein_coding	AT rich interactive domain 2 (ARID
ENSMUSG00000034708	0.521166	3.4131e-05	0.000462769	1938.02	1519.61	1718.38	2157.29	1199.04	1269.89	1302.15	1337.48	1833.32	1277.14	Grn	11	102321141	102327874	+	3474	protein_coding	granulin [Source:MGI Symbol;Acc:MGI:95832]	-	1831	1565	3595	2044	1085	1237	1109	949	25.575	20.0535	22.6766	28.4686	15.8231	16.7581	17.1837	17.6501
ENSMUSG00000024829	-0.509389	3.42147e-05	0.000463492	1700.92	1625.45	1255.69	1638.02	2023.45	2140.44	2340.11	2340.95	1555.02	2211.24	Mrpl21	19	3332901	3342837	+	2011	protein_coding	mitochondrial ribosomal protein L21 [Source:MGI Symbol;Acc:MGI:2660674]	-	1607	1674	2627	1552	1831	2085	1993	1661	38.7758	37.0551	28.6257	37.3417	46.1284	48.7954	53.3472	53.3664
ENSMUSG00000032519	-0.365542	3.4634e-05	0.000468756	892.27	931.185	887.631	970.99	1179.15	1224.72	1191.78	1142.99	920.519	1184.66	Slc25a38	9	119939440	119953570	+	2747	protein_coding	solute carrier family 25
ENSMUSG00000028766	0.729209	3.4825e-05	0.000470924	818.179	756.406	570.245	1029.04	470.776	515.349	503.716	419.99	793.467	477.458	Alpl	4	137469044	137523695	-	4033	protein_coding	alkaline phosphatase
ENSMUSG00000013707	-0.701965	3.50376e-05	0.000473379	327.06	289.357	198.845	234.304	398.944	448.62	427.396	424.218	262.391	424.794	Tnfaip8l2	3	95046832	95049671	-	1122	protein_coding	tumor necrosis factor
ENSMUSG00000022983	0.378166	3.52678e-05	0.000476068	1728.44	1960.44	1889.02	1997.92	1481.95	1508.06	1465.36	1371.31	1893.96	1456.67	Scaf4	16	90022568	90081391	-	5546	protein_coding	SR-related CTD-associated factor 4 [Source:MGI Symbol;Acc:MGI:2146350]	-	1633	2019	3952	1893	1341	1469	1248	973	14.2877	16.2055	15.6151	16.5153	12.2501	12.466	12.113	11.3356
ENSMUSG00000025060	0.476284	3.54308e-05	0.000477847	961.069	1115.67	1231.31	1091.31	843.197	720.667	819.566	783.605	1099.84	791.759	Slk	19	47568117	47633685	+	8356	protein_coding	STE20-like kinase [Source:MGI Symbol;Acc:MGI:103241]	-	908	1149	2576	1034	763	702	698	556	5.27283	6.12106	6.75547	5.98738	4.62614	3.95388	4.49648	4.29919
ENSMUSG00000032766	3.12958	3.54625e-05	0.000477852	13.7598	19.4199	18.6417	27.441	4.42043	4.10636	0	0	19.8156	2.1317	Gng11	6	4003904	4008445	+	919	protein_coding	guanine nucleotide binding protein (G protein)
ENSMUSG00000036992	-0.5087	3.56433e-05	0.000479864	1617.31	1328.32	1309.22	1519.81	1842.22	1859.16	2279.05	2232.43	1443.66	2053.21	Nxt1	2	148514521	148517947	+	1116	protein_coding	NTF2-related export protein 1 [Source:MGI Symbol;Acc:MGI:1929619]	-	1528	1368	2739	1440	1667	1811	1941	1584	66.4379	54.5666	53.7819	62.4328	75.677	76.3729	93.6219	91.7067
ENSMUSG00000038267	1.90553	3.58048e-05	0.000481614	135.481	65.0567	53.5351	56.9929	22.1022	14.3723	38.7474	7.04681	77.7665	20.5672	Slc22a23	13	34363141	34529165	-	6386	protein_coding	solute carrier family 22
ENSMUSG00000046909	-0.667815	3.59325e-05	0.000482906	485.827	448.6	650.069	504.493	786.837	670.364	954.595	917.495	522.247	832.323	Tefm	11	80027504	80033001	-	1570	protein_coding	transcription elongation factor
ENSMUSG00000028757	-0.460317	3.61943e-05	0.000485996	5099.6	4349.09	4553.35	5315.12	6334.48	7620.38	6468.47	6146.23	4829.29	6642.39	Ddost	4	138032041	138039939	+	2120	protein_coding	dolichyl-di-phosphooligosaccharide-protein glycotransferase [Source:MGI Symbol;Acc:MGI:1194508]	-	4818	4479	9526	5036	5732	7423	5509	4361	110.278	94.0481	98.4653	114.938	136.982	164.789	139.879	132.911
ENSMUSG00000089682	0.69575	3.63767e-05	0.000488017	340.82	319.458	263.374	403.172	182.343	199.159	226.614	208.586	331.706	204.175	Bcl2l2	14	55120834	55125691	+	4462	protein_coding	BCL2-like 2 [Source:MGI Symbol;Acc:MGI:108052]	-	322	329	551	382	165	194	193	148	3.50173	3.28225	2.70602	4.14236	1.87347	2.04624	2.32833	2.1431
ENSMUSG00000022822	0.549958	3.64157e-05	0.000488112	798.069	846.708	784.385	669.139	607.809	448.62	543.638	517.236	774.575	529.326	Abcc5	16	20150053	20245144	-	10681	protein_coding	ATP-binding cassette
ENSMUSG00000022360	0.63746	3.65375e-05	0.000489314	2304.24	2215.81	3255.13	3134.61	1494.11	1951.55	1763.59	1806.8	2727.45	1754.01	Atad2	15	57957440	57998478	-	16023	protein_coding	ATPase family
ENSMUSG00000090957	-1.85777	3.69072e-05	0.000493832	11.6429	4.85498	14.8178	34.829	50.835	70.8348	62.2307	53.5558	16.5362	59.364	Gm7535	17	18131302	18133078	-	1777	processed_pseudogene	predicted gene 7535 [Source:MGI Symbol;Acc:MGI:3644434]	-	11	5	31	33	46	69	53	38	0.300374	0.125253	0.382281	0.898548	1.31148	1.82745	1.60548	1.38168
ENSMUSG00000026563	-0.429895	3.69597e-05	0.000494101	611.782	586.482	584.106	520.324	792.362	816.14	733.852	759.646	575.674	775.5	Tada1	1	166206666	166221190	+	4110	protein_coding	transcriptional adaptor 1 [Source:MGI Symbol;Acc:MGI:1196415]	-	578	604	1222	493	717	795	625	539	6.82406	6.54184	6.51535	5.8039	8.83832	9.10354	8.18567	8.47339
ENSMUSG00000024899	1.98743	3.71982e-05	0.000496855	59.273	20.3909	26.7676	43.2724	8.84086	7.18614	11.7416	9.86554	37.426	9.40854	Papss2	19	32573190	32644587	+	3721	protein_coding	3'-phosphoadenosine 5'-phosphosulfate synthase 2 [Source:MGI Symbol;Acc:MGI:1330223]	-	56	21	56	41	8	7	10	7	0.730272	0.251226	0.329789	0.533137	0.108924	0.0885367	0.144663	0.121548
ENSMUSG00000020472	0.451414	3.76267e-05	0.000502138	897.563	1035.08	830.272	943.549	695.113	695.002	638.745	677.903	926.616	676.691	Zkscan17	11	59376346	59417577	-	4573	protein_coding	zinc finger with KRAB and SCAN domains 17 [Source:MGI Symbol;Acc:MGI:2679270]	zf-C2H2	848	1066	1737	894	629	677	544	481	8.99811	10.3767	8.32352	9.45912	6.96854	6.96743	6.40345	6.79601
ENSMUSG00000035215	-0.765804	3.77294e-05	0.00050307	2794.3	2963.48	1717.43	2491.86	3825.88	3519.15	5483.34	4111.11	2491.77	4234.87	Lsm7	10	80688655	80691043	-	1601	protein_coding	LSM7 homolog
ENSMUSG00000053477	0.554895	3.78289e-05	0.000503957	1992	2303.2	2436.33	2349.37	1728.39	1784.22	1290.41	1376.95	2270.22	1544.99	Tcf4	18	69476427	69822150	+	27382	protein_coding	transcription factor 4 [Source:MGI Symbol;Acc:MGI:98506]	bHLH	1882	2372	5097	2226	1564	1738	1099	977	3.33512	3.85616	4.07904	3.93346	2.89377	2.98724	2.16047	2.30536
ENSMUSG00000079104	-0.478376	3.79616e-05	0.000505248	1842.76	1638.07	2137.1	1910.32	2371.56	2597.28	2593.73	2935.7	1882.06	2624.57	Prps1l3	12	57277198	57286668	+	1720	protein_coding	phosphoribosyl pyrophosphate synthetase 1-like 3 [Source:MGI Symbol;Acc:MGI:3779453]	-	1741	1687	4471	1810	2146	2530	2209	2083	49.1164	43.6608	56.9619	50.9172	63.2111	69.2272	69.1327	78.2476
ENSMUSG00000023903	2.52688	3.79921e-05	0.000505248	417.028	57.2888	112.328	178.367	30.943	25.6648	42.2699	33.8247	191.253	33.1756	Mmp25	17	23847285	23864251	-	5303	protein_coding	matrix metallopeptidase 25 [Source:MGI Symbol;Acc:MGI:2443938]	-	394	59	235	169	28	25	36	24	3.60521	0.495262	0.971079	1.54198	0.267503	0.221872	0.365424	0.292415
ENSMUSG00000053333	0.451544	3.80546e-05	0.000505639	573.678	652.509	627.604	661.751	485.142	458.886	425.047	470.727	628.885	459.951	Dis3l2	1	86631530	86977817	+	8901	protein_coding	DIS3 like 3'-5' exoribonuclease 2 [Source:MGI Symbol;Acc:MGI:2442555]	-	542	672	1313	627	439	447	362	334	2.95472	3.36074	3.23247	3.40834	2.49872	2.36349	2.1892	2.42448
ENSMUSG00000037922	-0.743046	3.83165e-05	0.000508668	939.901	982.648	1481.78	1020.6	1389.12	1855.05	1987.86	2185.92	1106.23	1854.49	Bank1	3	135759124	136031827	-	7486	protein_coding	B cell scaffold protein with ankyrin repeats 1 [Source:MGI Symbol;Acc:MGI:2442120]	-	888	1012	3100	967	1257	1807	1693	1551	5.75598	6.01777	9.07445	6.25016	8.50703	11.3604	12.1737	13.3867
ENSMUSG00000031103	0.399909	3.84051e-05	0.000508668	1153.71	1160.34	1118.5	1242.23	963.654	825.379	879.448	872.395	1168.7	885.219	Elf4	X	47499923	47552009	-	6148	protein_coding	E74-like factor 4 (ets domain transcription factor) [Source:MGI Symbol;Acc:MGI:1928377]	ETS	1090	1195	2340	1177	872	804	749	619	8.60298	8.65245	8.34047	9.26312	7.1858	6.1547	6.55789	6.50529
ENSMUSG00000039067	-0.442222	3.8414e-05	0.000508668	4596.83	3948.07	3563.43	4503.49	5366.4	5608.27	5662.99	5923.55	4152.96	5640.3	Psmd7	8	108307013	108315096	-	2261	protein_coding	proteasome (prosome
ENSMUSG00000044502	-0.434601	3.84447e-05	0.000508668	418.086	417.528	387.174	376.786	541.503	528.694	554.205	535.558	399.894	539.99	Bod1	11	31615181	31621885	-	1644	protein_coding	biorientation of chromosomes in cell division 1 [Source:MGI Symbol;Acc:MGI:1916806]	-	395	430	810	357	490	515	472	380	11.6587	11.6432	10.7967	10.5071	15.1003	14.7432	15.4545	14.9345
ENSMUSG00000034109	0.577833	3.84577e-05	0.000508668	316.476	348.588	371.4	426.391	254.175	246.382	228.962	250.866	365.714	245.096	Golim4	3	75782391	75864256	-	11072	protein_coding	golgi integral membrane protein 4 [Source:MGI Symbol;Acc:MGI:1920374]	-	299	359	777	404	230	240	195	178	1.31039	1.44336	1.53781	1.76551	1.05243	1.02016	0.948036	1.03873
ENSMUSG00000022890	-0.520777	3.84824e-05	0.000508668	3936.36	3788.83	3088.31	3134.61	4592.83	4446.17	5525.61	5444.37	3487.03	5002.24	Atp5j	16	84624754	84632513	-	3130	protein_coding	ATP synthase
ENSMUSG00000025790	1.94327	3.86449e-05	0.000510374	155.592	45.6368	32.5035	129.817	28.7328	23.6116	17.6125	23.9592	90.8873	23.479	Slco3a1	7	73925167	74204528	-	8474	protein_coding	solute carrier organic anion transporter family
ENSMUSG00000003429	-0.530503	3.88032e-05	0.000512021	36831.8	35454.9	27797.2	33010.5	44055.1	41545.1	53698	52942.7	33273.6	48060.2	Rps11	7	44771803	44773863	-	865	protein_coding	ribosomal protein S11 [Source:MGI Symbol;Acc:MGI:1351329]	-	34798	36514	58154	31277	39865	40469	45733	37565	1952.07	1879.09	1473.23	1749.54	2334.9	2201.87	2845.97	2805.93
ENSMUSG00000047248	0.479044	3.89899e-05	0.00051404	991.764	1237.05	1128.54	1296.06	802.308	812.033	899.409	824.477	1163.35	834.557	C2cd3	7	100021440	100119359	+	11994	protein_coding	C2 calcium-dependent domain containing 3 [Source:MGI Symbol;Acc:MGI:2142166]	-	937	1274	2361	1228	726	791	766	585	3.79081	4.72836	4.3136	4.95392	3.06665	3.10383	3.4378	3.15139
ENSMUSG00000022956	-0.737729	3.96452e-05	0.000522228	3285.42	3170.3	1763.79	3161	4408.28	4495.44	5148.71	4914.45	2845.13	4741.72	Atp5o	16	91722102	91728575	-	1972	protein_coding	ATP synthase
ENSMUSG00000038708	0.505848	3.98452e-05	0.000524411	1371.75	1798.28	1410.55	1623.24	1220.04	1021.46	1062.62	1062.66	1550.96	1091.69	Golga4	9	118335335	118411587	+	13602	protein_coding	golgi autoantigen
ENSMUSG00000001166	-0.733911	3.991e-05	0.000524767	96.3186	111.665	108.982	80.2122	174.607	171.441	150.293	167.714	99.2944	166.014	Oas1c	5	120938259	120950579	-	2405	protein_coding	2'-5' oligoadenylate synthetase 1C [Source:MGI Symbol;Acc:MGI:2149633]	-	91	115	228	76	158	167	128	119	1.83604	2.12857	2.07744	1.52902	3.32839	3.26803	2.86491	3.197
ENSMUSG00000056211	0.535232	3.9941e-05	0.000524767	1592.96	1758.47	2204.02	1658.07	1358.18	1140.54	1192.95	1292.39	1803.38	1246.01	R3hdm1	1	128031038	128165473	+	31486	protein_coding	R3H domain containing 1 [Source:MGI Symbol;Acc:MGI:2448514]	-	1505	1811	4611	1571	1229	1111	1016	917	2.3194	2.56039	3.20912	2.4142	1.97755	1.66066	1.73697	1.88175
ENSMUSG00000015133	0.53708	4.0028e-05	0.000525458	1081.73	849.621	792.033	1011.1	633.227	599.529	665.751	672.266	933.621	642.693	Lrrk1	7	65876660	66038098	-	10307	protein_coding	leucine-rich repeat kinase 1 [Source:MGI Symbol;Acc:MGI:2142227]	-	1022	875	1657	958	573	584	567	477	4.81144	3.77903	3.52289	4.49726	2.81653	2.66665	2.96119	2.99017
ENSMUSG00000078773	0.749776	4.01795e-05	0.000526994	257.203	243.72	319.299	332.459	200.025	132.43	185.518	169.123	288.17	171.774	Rad54b	4	11558922	11615805	+	5782	protein_coding	RAD54 homolog B (S. cerevisiae) [Source:MGI Symbol;Acc:MGI:3605986]	-	243	251	668	315	181	129	158	120	2.03932	1.93242	2.53167	2.63601	1.58596	1.05002	1.47094	1.34095
ENSMUSG00000031924	-0.420716	4.05575e-05	0.000531495	4973.64	4853.04	4940.53	5764.73	6274.8	6503.45	7389.01	7316	5132.98	6870.82	Cyb5b	8	107877272	107914103	+	4374	protein_coding	cytochrome b5 type B [Source:MGI Symbol;Acc:MGI:1913677]	-	4699	4998	10336	5462	5678	6335	6293	5191	52.1295	50.8654	51.7824	60.4209	65.7671	68.1637	77.4453	76.6801
ENSMUSG00000026074	0.477038	4.08516e-05	0.000534889	1546.39	1542.91	1211.71	1565.19	1059.8	1105.64	987.471	1055.61	1466.55	1052.13	Map4k4	1	39940073	40065470	+	9579	protein_coding	mitogen-activated protein kinase kinase kinase kinase 4 [Source:MGI Symbol;Acc:MGI:1349394]	-	1461	1589	2535	1483	959	1077	841	749	7.40093	7.38429	5.79917	7.49093	5.07213	5.29152	4.72598	5.0521
ENSMUSG00000021279	0.787803	4.10297e-05	0.000536761	330.235	272.85	228.958	319.793	142.559	142.696	166.731	215.632	287.959	166.905	Cdc42bpb	12	111259410	111344152	-	7375	protein_coding	CDC42 binding protein kinase beta [Source:MGI Symbol;Acc:MGI:2136459]	-	312	281	479	303	129	139	142	153	2.05281	1.69609	1.42325	1.9879	0.886176	0.887029	1.03644	1.34042
ENSMUSG00000013622	-0.535624	4.13489e-05	0.0005402	717.627	660.277	665.843	513.992	865.3	869.523	994.516	982.325	639.435	927.916	Atraid	5	31205656	31211967	+	2082	protein_coding	all-trans retinoic acid induced differentiation factor [Source:MGI Symbol;Acc:MGI:1918918]	-	678	680	1393	487	783	847	847	697	15.8018	14.539	14.6615	11.3178	19.0534	19.1464	21.8987	21.6303
ENSMUSG00000015766	-0.94444	4.13963e-05	0.0005402	71.9744	66.0277	73.6108	53.8266	117.141	159.122	142.074	93.0179	66.3599	127.839	Eps8	6	137454243	137631874	-	12355	protein_coding	epidermal growth factor receptor pathway substrate 8 [Source:MGI Symbol;Acc:MGI:104684]	-	68	68	154	51	106	155	121	66	0.267068	0.245003	0.273141	0.199729	0.434666	0.590438	0.52718	0.345153
ENSMUSG00000000782	1.37625	4.13987e-05	0.0005402	168.293	122.345	87.9505	279.687	70.7269	74.9411	45.7924	60.6026	164.569	63.0158	Tcf7	11	52143198	52174158	-	3019	protein_coding	transcription factor 7
ENSMUSG00000095794	-0.601942	4.15145e-05	0.000541249	449.84	313.632	452.181	373.62	569.131	631.353	565.947	651.125	397.318	604.389	Igkv6-17	6	70348423	70348977	+	377	IG_V_gene	immunoglobulin kappa variable 6-17 [Source:MGI Symbol;Acc:MGI:1330833]	-	425	323	946	354	515	615	482	462	54.7021	38.1387	54.9868	45.4335	69.2083	76.7748	68.8211	79.1791
ENSMUSG00000045827	1.6307	4.18761e-05	0.000545496	7816.63	1869.17	3843.06	4858.12	1380.28	1358.18	1463.01	1736.33	4596.74	1484.45	Serpinb9	13	33187233	33201940	+	3494	protein_coding	serine (or cysteine) peptidase inhibitor
ENSMUSG00000020388	2.31625	4.23904e-05	0.000551726	141.832	25.2459	23.8996	68.6026	16.5766	8.21273	11.7416	15.503	64.895	13.0085	Pdlim4	11	53945754	53959840	-	2560	protein_coding	PDZ and LIM domain 4 [Source:MGI Symbol;Acc:MGI:1353470]	-	134	26	50	65	15	8	10	11	2.53993	0.452104	0.427995	1.22854	0.296854	0.147074	0.210269	0.277628
ENSMUSG00000072825	0.707768	4.26808e-05	0.000555032	239.209	291.299	206.015	284.964	134.823	164.255	160.86	163.486	255.372	155.856	Cep170b	12	112686889	112713026	+	8002	protein_coding	centrosomal protein 170B [Source:MGI Symbol;Acc:MGI:2145043]	-	226	300	431	270	122	160	137	116	1.37046	1.66889	1.18029	1.6326	0.77242	0.941036	0.921591	0.936633
ENSMUSG00000046675	-0.415405	4.29953e-05	0.000558221	898.621	836.999	869.468	733.52	1133.84	1078.95	1134.24	1109.17	834.652	1114.05	Tmem251	12	102710021	102713820	+	3367	protein_coding	transmembrane protein 251 [Source:MGI Symbol;Acc:MGI:2443862]	-	849	862	1819	695	1026	1051	966	787	12.2355	11.3964	11.8385	9.98749	15.4382	14.6908	15.4437	15.1023
ENSMUSG00000036644	0.562583	4.29991e-05	0.000558221	704.925	811.753	600.836	754.628	551.449	457.86	496.671	434.084	718.036	485.016	Tbc1d9b	11	50022223	50063612	+	6429	protein_coding	TBC1 domain family
ENSMUSG00000015697	0.332382	4.30454e-05	0.000558346	2207.92	2195.42	2253.73	2357.82	1883.1	1793.45	1767.12	1713.78	2253.72	1789.36	Setdb1	3	95230836	95264513	-	6853	protein_coding	SET domain
ENSMUSG00000035392	0.504205	4.30883e-05	0.000558429	383.158	363.152	343.198	368.343	276.277	239.196	258.316	252.276	364.463	256.516	Dennd1a	2	37689003	38177402	-	15344	protein_coding	DENN/MADD domain containing 1A [Source:MGI Symbol;Acc:MGI:2442794]	-	362	374	718	349	250	233	220	179	1.14479	1.08502	1.0254	1.10053	0.825456	0.714665	0.771792	0.753745
ENSMUSG00000016510	-0.558558	4.33499e-05	0.000561342	347.17	287.415	279.147	270.189	404.47	417.823	427.396	493.277	295.98	435.741	Mtif3	5	146888383	146900610	-	5127	protein_coding	mitochondrial translational initiation factor 3 [Source:MGI Symbol;Acc:MGI:1923616]	-	328	296	584	256	366	407	364	350	3.10432	2.57	2.49608	2.41597	3.61668	3.73608	3.82168	4.41077
ENSMUSG00000022836	2.28138	4.33937e-05	0.000561434	113.254	40.7818	35.3714	22.1639	18.7868	10.2659	8.21914	5.63745	52.8927	10.7273	Mylk	16	34565580	34822790	+	11263	protein_coding	myosin
ENSMUSG00000059325	-0.874133	4.35333e-05	0.000562763	69.8575	53.4048	55.9251	63.3254	116.036	95.473	100.978	131.071	60.6282	110.89	Hopx	5	77234835	77262968	-	1516	protein_coding	HOP homeobox [Source:MGI Symbol;Acc:MGI:1916782]	Homeobox	66	55	117	60	105	93	86	93	2.11252	1.61498	1.6912	1.91499	3.50899	2.88715	3.05362	3.96364
ENSMUSG00000022651	-4.55885	4.36001e-05	0.000563149	2.11689	0	0.477992	0	12.1562	4.10636	15.2641	26.7779	0.648721	14.5761	Retnlg	16	48692984	48694859	+	593	protein_coding	resistin like gamma [Source:MGI Symbol;Acc:MGI:2667763]	-	2	0	1	0	11	4	13	19	0.163656	0	0.0369533	0	0.939789	0.317461	1.18006	2.07018
ENSMUSG00000031386	0.409604	4.37486e-05	0.00056459	6332.69	7616.49	6808.04	8007.5	5640.47	5334.17	5301.35	5376.72	7191.18	5413.18	Hcfc1	X	72986398	73009963	-	8360	protein_coding	host cell factor C1 [Source:MGI Symbol;Acc:MGI:105942]	-	5983	7844	14243	7587	5104	5196	4515	3815	34.7272	41.7673	37.3339	43.9115	30.9312	29.2515	29.0715	29.4848
ENSMUSG00000023067	1.90842	4.3981e-05	0.00056711	1216.16	287.415	374.268	656.474	148.084	170.414	184.344	171.942	633.578	168.696	Cdkn1a	17	29309950	29319701	+	3553	protein_coding	cyclin-dependent kinase inhibitor 1A (P21) [Source:MGI Symbol;Acc:MGI:104556]	-	1149	296	783	622	134	166	157	122	15.6921	3.70853	4.8292	8.47051	1.91074	2.19886	2.3786	2.21858
ENSMUSG00000026810	-0.47754	4.44112e-05	0.000572173	900.738	896.229	792.989	680.749	1178.05	1133.36	1124.85	1116.21	817.676	1138.12	Dpm2	2	32460870	32463591	+	1971	protein_coding	dolichol-phosphate (beta-D) mannosyltransferase 2 [Source:MGI Symbol;Acc:MGI:1330238]	-	851	923	1659	645	1066	1104	958	792	20.9507	20.8459	18.4445	15.8339	27.4008	26.3613	26.1635	25.9626
ENSMUSG00000075254	0.548321	4.45448e-05	0.00057341	2435.49	3188.75	2991.75	3305.59	2410.24	2035.73	1831.7	1873.04	2980.39	2037.68	Heg1	16	33504740	33591946	+	12728	protein_coding	heart development protein with EGF-like domains 1 [Source:MGI Symbol;Acc:MGI:1924696]	-	2301	3284	6259	3132	2181	1983	1560	1329	8.77229	11.4854	10.7759	11.9063	8.68136	7.33242	6.59752	6.74645
ENSMUSG00000003660	0.455669	4.48303e-05	0.000576601	5348.33	5981.34	6373.07	7171.61	4627.09	4845.51	4237.56	4426.81	6218.59	4534.24	Snrnp200	2	127050306	127082371	+	7819	protein_coding	small nuclear ribonucleoprotein 200 (U5) [Source:MGI Symbol;Acc:MGI:2444401]	-	5053	6160	13333	6795	4187	4720	3609	3141	31.3585	35.0699	37.3667	42.0487	27.1296	28.4103	24.8457	25.9554
ENSMUSG00000027879	-0.425569	4.49684e-05	0.000577889	1510.4	1324.44	1260.47	1432.21	1660.98	1904.33	1952.63	1899.82	1381.88	1854.44	Sec22b	3	97808506	97830592	+	3976	protein_coding	SEC22 homolog B
ENSMUSG00000020032	1.08105	4.50465e-05	0.000578407	115.371	84.4766	70.7428	91.8219	45.3094	52.3561	37.5732	33.8247	90.603	42.2659	Nuak1	10	84206769	84276461	-	5625	protein_coding	NUAK family
ENSMUSG00000005354	-0.338297	4.52179e-05	0.000580119	3098.07	3301.39	3326.82	2931.97	3998.28	4160.77	3931.1	3918.03	3164.56	4002.05	Txn2	15	77799247	77813206	-	4208	protein_coding	thioredoxin 2 [Source:MGI Symbol;Acc:MGI:1929468]	-	2927	3400	6960	2778	3618	4053	3348	2780	33.7523	35.9673	36.2445	31.9427	43.5597	45.33	42.8278	42.6854
ENSMUSG00000027784	0.797706	4.53577e-05	0.000581424	231.8	414.615	303.525	359.9	203.34	194.026	158.512	197.311	327.46	188.297	Ppm1l	3	69224194	69468135	+	10496	protein_coding	protein phosphatase 1 (formerly 2C)-like [Source:MGI Symbol;Acc:MGI:2139740]	-	219	427	635	341	184	189	135	140	1.01246	1.81096	1.32574	1.57197	0.88815	0.847467	0.692351	0.861816
ENSMUSG00000038982	-0.501852	4.54516e-05	0.000582139	442.431	363.152	455.048	416.892	572.446	639.566	619.958	545.423	419.381	594.348	Bloc1s5	13	38776818	38819085	-	6439	protein_coding	biogenesis of lysosomal organelles complex-1
ENSMUSG00000038843	0.597144	4.55e-05	0.000582271	672.114	467.049	603.226	656.474	379.052	416.796	361.642	428.446	599.716	396.484	Gcnt1	19	17303505	17350208	-	5760	protein_coding	glucosaminyl (N-acetyl) transferase 1
ENSMUSG00000035722	0.535811	4.56772e-05	0.000584048	1049.98	1119.56	957.418	912.942	741.528	562.572	731.504	752.599	1009.97	697.051	Abca7	10	79832328	79851406	+	6752	protein_coding	ATP-binding cassette
ENSMUSG00000059070	-0.402528	4.57432e-05	0.000584403	43410.1	42933.6	38798.6	37409.5	49841.5	50006.3	57763	57253.9	40637.9	53716.2	Rpl18	7	45364881	45370260	+	4043	protein_coding	ribosomal protein L18 [Source:MGI Symbol;Acc:MGI:98003]	-	41013	44216	81170	35445	45101	48711	49195	40624	492.237	486.834	439.947	424.195	565.164	567.033	654.988	649.216
ENSMUSG00000021171	0.532187	4.59381e-05	0.000586402	718.685	713.682	901.493	836.951	539.293	587.21	477.885	591.932	792.703	549.08	Esyt2	12	116244816	116354670	+	9143	protein_coding	extended synaptotagmin-like protein 2 [Source:MGI Symbol;Acc:MGI:1261845]	-	679	735	1886	793	488	572	407	420	3.60361	3.57852	4.52024	4.19661	2.7041	2.94437	2.39619	2.96805
ENSMUSG00000024158	-0.580161	4.61124e-05	0.000588136	554.626	482.585	386.218	527.712	719.425	646.752	760.858	782.196	487.785	727.308	Hagh	17	25059117	25083424	+	1908	protein_coding	hydroxyacyl glutathione hydrolase [Source:MGI Symbol;Acc:MGI:95745]	-	524	497	808	500	651	630	648	555	13.3263	11.5953	9.27986	12.6796	17.286	15.5399	18.2815	18.7942
ENSMUSG00000024758	0.545834	4.65521e-05	0.000593247	2167.7	2114.83	2847.4	2749.38	1638.88	1931.02	1607.43	1591.17	2469.83	1692.12	Rtn3	19	7403266	7460646	-	5022	protein_coding	reticulon 3 [Source:MGI Symbol;Acc:MGI:1339970]	-	2048	2178	5957	2605	1483	1881	1369	1129	19.7884	19.3057	25.9932	25.0984	14.9609	17.6278	14.6738	14.5254
ENSMUSG00000094989	-0.765123	4.66403e-05	0.000593501	2512.75	3120.78	1630.91	2470.75	3981.7	3309.73	4962.01	4284.46	2433.8	4134.48	Rpl9-ps4	13	72602881	72603459	-	579	processed_pseudogene	ribosomal protein L9
ENSMUSG00000036591	0.590437	4.66497e-05	0.000593501	673.172	929.243	969.846	966.768	548.134	545.12	644.616	615.891	884.757	588.44	Arhgap21	2	20852730	20973692	-	9271	protein_coding	Rho GTPase activating protein 21 [Source:MGI Symbol;Acc:MGI:1918685]	-	636	957	2029	916	496	531	549	437	3.32879	4.59505	4.79583	4.78061	2.71049	2.69558	3.18759	3.04555
ENSMUSG00000030671	0.693692	4.67183e-05	0.000593879	358.813	431.122	490.898	549.876	227.652	292.578	315.85	297.375	457.677	283.364	Pde3b	7	114014516	114138486	+	9114	protein_coding	phosphodiesterase 3B
ENSMUSG00000042496	0.481665	4.68062e-05	0.000594501	407.502	415.586	415.375	455.943	309.43	293.605	284.148	326.972	423.602	303.539	Prdm10	9	31191834	31293019	+	9259	protein_coding	PR domain containing 10 [Source:MGI Symbol;Acc:MGI:2682952]	zf-C2H2	385	428	869	432	280	286	242	232	2.01768	2.05771	2.05667	2.25753	1.5321	1.45374	1.40691	1.61895
ENSMUSG00000025102	-0.560886	4.70326e-05	0.00059688	611.782	588.424	468.432	454.888	804.519	691.922	805.476	827.296	530.881	782.303	3110040N11Rik	7	81431930	81439226	-	1231	protein_coding	RIKEN cDNA 3110040N11 gene [Source:MGI Symbol;Acc:MGI:1914540]	-	578	606	980	431	728	674	686	587	22.7838	21.9139	17.4452	16.9408	29.9616	25.7684	29.9973	30.8099
ENSMUSG00000021738	0.446111	4.75488e-05	0.00060293	983.297	1059.36	1049.19	956.214	829.936	703.215	666.925	773.74	1012.02	743.454	Atxn7	14	8362461	8508323	-	7978	protein_coding	ataxin 7 [Source:MGI Symbol;Acc:MGI:2179277]	-	929	1091	2195	906	751	685	568	549	5.65039	6.08745	6.02905	5.49476	4.76912	4.04093	3.8324	4.44619
ENSMUSG00000066306	0.565801	4.90131e-05	0.000620981	3212.39	3526.66	2415.29	3780.53	2259.95	2169.19	2189.81	2114.04	3233.72	2183.25	Numa1	7	101583318	101664171	+	7919	protein_coding	nuclear mitotic apparatus protein 1 [Source:MGI Symbol;Acc:MGI:2443665]	-	3035	3632	5053	3582	2045	2113	1865	1500	18.5971	20.4165	13.9826	21.8862	13.0832	12.5578	12.6772	12.2386
ENSMUSG00000028889	-0.382223	4.92423e-05	0.000622746	1580.26	1568.16	1651.94	1382.61	1988.09	1958.74	2131.11	1987.2	1545.74	2016.28	Yrdc	4	124744472	124749035	+	1981	protein_coding	yrdC domain containing (E.coli) [Source:MGI Symbol;Acc:MGI:2387201]	-	1493	1615	3456	1310	1799	1908	1815	1410	36.5706	36.2905	38.2294	31.9964	46.0086	45.3293	49.3183	45.988
ENSMUSG00000024991	0.49745	4.92634e-05	0.000622746	9357.73	9909.98	9832.3	13144.3	7293.71	7658.37	7204.67	7765.59	10561.1	7480.58	Eif3a	19	60749555	60779096	-	8731	protein_coding	eukaryotic translation initiation factor 3
ENSMUSG00000027276	2.85271	4.92747e-05	0.000622746	313.3	50.4918	96.5544	112.93	7.73576	18.4786	37.5732	15.503	143.319	19.8227	Jag1	2	136923376	136958564	-	5827	protein_coding	jagged 1 [Source:MGI Symbol;Acc:MGI:1095416]	-	296	52	202	107	7	18	32	11	2.46492	0.397249	0.759652	0.888492	0.0608619	0.145383	0.295611	0.121971
ENSMUSG00000026385	-0.732776	4.98504e-05	0.00062906	2526.51	2310	1752.8	2258.61	2977.16	2802.59	4540.49	4380.3	2211.98	3675.14	Dbi	1	120041010	120048808	-	1422	protein_coding	diazepam binding inhibitor [Source:MGI Symbol;Acc:MGI:94865]	-	2387	2379	3667	2140	2694	2730	3867	3108	81.4534	74.4732	56.5093	72.8163	95.9821	90.3541	146.383	141.218
ENSMUSG00000099083	0.552359	4.98567e-05	0.00062906	884.861	1026.34	1236.09	988.932	701.744	611.848	753.813	759.646	1034.06	706.763	Atf7	15	102434381	102533899	-	10988	protein_coding	activating transcription factor 7 [Source:MGI Symbol;Acc:MGI:2443472]	TF_bZIP	836	1057	2586	937	635	596	642	539	3.69185	4.28214	5.15725	4.12606	2.92784	2.55278	3.14509	3.16942
ENSMUSG00000063235	-0.571776	4.9982e-05	0.000629939	582.146	609.785	431.149	522.435	726.056	739.145	853.617	863.939	536.379	795.689	Ptpmt1	2	90739060	90748389	-	3471	protein_coding	protein tyrosine phosphatase
ENSMUSG00000018567	-0.345218	5.00089e-05	0.000629939	3871.8	3904.37	4017.52	3512.45	5142.07	4876.31	4628.55	4801.7	3826.54	4862.16	Gabarap	11	69881969	69885777	+	1844	protein_coding	gamma-aminobutyric acid receptor associated protein [Source:MGI Symbol;Acc:MGI:1861742]	-	3658	4021	8405	3328	4653	4750	3942	3407	96.2585	97.0685	99.8815	87.3247	127.839	121.232	115.073	119.377
ENSMUSG00000031604	-0.654012	5.07456e-05	0.000638692	3824.17	3655.8	6125.95	4301.91	6611.86	6846.33	6912.3	7821.96	4476.96	7048.11	Msmo1	8	65171173	65186826	-	6144	protein_coding	methylsterol monoxygenase 1 [Source:MGI Symbol;Acc:MGI:1913484]	-	3613	3765	12816	4076	5983	6669	5887	5550	28.5347	27.2784	45.7098	32.0994	49.3356	51.0851	51.5773	58.3649
ENSMUSG00000070283	-0.591411	5.12597e-05	0.000644631	359.872	310.719	265.764	313.461	518.296	492.764	469.665	393.212	312.454	468.484	Ndufaf3	9	108442736	108444633	-	1815	protein_coding	NADH:ubiquinone oxidoreductase complex assembly factor 3 [Source:MGI Symbol;Acc:MGI:1913956]	-	340	320	556	297	469	480	400	279	9.08989	7.84835	6.71284	7.91761	13.0915	12.4466	11.8631	9.93202
ENSMUSG00000030744	-0.499028	5.14654e-05	0.000646334	86239	80741.2	72604.1	73633.8	100859	93606.6	125496	122698	78304.5	110665	Rps3	7	99127103	99132945	-	4483	protein_coding	ribosomal protein S3 [Source:MGI Symbol;Acc:MGI:1350917]	-	81477	83153	151894	69767	91266	91182	106881	87059	881.907	825.685	742.472	753.002	1031.41	957.25	1283.36	1254.74
ENSMUSG00000074746	0.462023	5.14798e-05	0.000646334	1172.76	1148.69	1306.35	1319.28	805.624	1001.95	837.179	948.501	1236.77	898.314	Pdzd8	19	59285610	59334212	-	5982	protein_coding	PDZ domain containing 8 [Source:MGI Symbol;Acc:MGI:2677270]	-	1108	1183	2733	1250	729	976	713	673	8.98773	8.80326	10.0116	10.1106	6.1741	7.67871	6.41592	7.26907
ENSMUSG00000022751	-0.671401	5.17147e-05	0.000648749	680.581	613.669	600.836	551.987	840.987	738.119	1162.42	1158.5	611.768	975.006	Nit2	16	56977028	56987704	-	2563	protein_coding	nitrilase family
ENSMUSG00000030493	-0.469885	5.20198e-05	0.000652042	526.048	427.238	515.753	507.659	625.491	699.108	699.801	715.956	494.175	685.089	Faap24	7	35091577	35096261	-	1966	protein_coding	Fanconi anemia core complex associated protein 24 [Source:MGI Symbol;Acc:MGI:2142208]	-	497	440	1079	481	566	681	596	508	12.2667	9.96263	12.0267	11.8379	14.5856	16.3023	16.3184	16.6952
ENSMUSG00000019143	-0.420496	5.30838e-05	0.000664832	1252.14	1108.88	1286.75	1071.26	1641.09	1473.16	1552.24	1657.41	1179.76	1580.97	Hars2	18	36916061	36925615	+	4279	protein_coding	histidyl-tRNA synthetase 2 [Source:MGI Symbol;Acc:MGI:1918041]	-	1183	1142	2692	1015	1485	1435	1322	1176	13.4153	11.8803	13.7861	11.4773	17.5823	15.7832	16.6305	17.7572
ENSMUSG00000042744	0.52292	5.32436e-05	0.000666287	908.147	1207.92	918.701	1033.26	786.837	682.683	703.324	655.353	1017.01	707.049	Hectd4	5	121358282	121506640	+	16443	protein_coding	HECT domain E3 ubiquitin protein ligase 4 [Source:MGI Symbol;Acc:MGI:3647820]	-	858	1244	1922	979	712	665	599	465	2.53199	3.36778	2.56142	2.88082	2.19377	1.90338	1.96093	1.82718
ENSMUSG00000045136	0.643631	5.39069e-05	0.000674035	207.456	197.112	205.059	236.415	154.715	136.537	124.461	124.024	211.51	134.934	Tubb2b	13	34310731	34314449	-	2294	protein_coding	tubulin
ENSMUSG00000073468	-0.466925	5.46116e-05	0.00068198	1223.56	1305.99	1027.68	1063.87	1707.39	1448.52	1587.47	1639.09	1155.28	1595.62	Sft2d1	17	8529934	8546274	+	3064	protein_coding	SFT2 domain containing 1 [Source:MGI Symbol;Acc:MGI:1918689]	-	1156	1345	2150	1008	1545	1411	1352	1163	18.3074	19.5406	15.3765	15.9179	25.5465	21.6732	23.7522	24.5246
ENSMUSG00000062127	3.15905	5.46317e-05	0.00068198	111.137	8.73896	17.2077	37.9953	2.21022	5.13295	10.5675	1.40936	43.7697	4.83	Cttnbp2nl	3	104909231	104960462	-	8138	protein_coding	CTTNBP2 N-terminal like [Source:MGI Symbol;Acc:MGI:1933137]	-	105	9	36	36	2	5	9	1	0.626078	0.04923	0.0969378	0.214042	0.012451	0.0289159	0.0595307	0.00793949
ENSMUSG00000029089	-0.556005	5.48306e-05	0.000683904	457.249	386.456	463.174	347.235	605.599	536.907	648.138	648.307	413.529	609.738	5730480H06Rik	5	48485294	48571636	+	9317	protein_coding	RIKEN cDNA 5730480H06 gene [Source:MGI Symbol;Acc:MGI:1917842]	-	432	398	969	329	548	523	552	460	2.2499	1.90157	2.27906	1.70858	2.97987	2.64186	3.18918	3.19001
ENSMUSG00000022855	0.414069	5.54039e-05	0.000690491	1805.71	2048.8	2189.2	1872.32	1575.88	1392.06	1443.05	1536.2	1979.01	1486.8	Senp2	16	21828234	21868019	+	6901	protein_coding	SUMO/sentrin specific peptidase 2 [Source:MGI Symbol;Acc:MGI:1923076]	-	1706	2110	4580	1774	1426	1356	1229	1090	11.9956	13.6105	14.5433	12.4382	10.4689	9.24768	9.58641	10.2053
ENSMUSG00000062353	-0.50208	5.54916e-05	0.000691019	2234.38	2132.31	2435.37	1888.15	2984.9	2609.59	3254.78	3468.44	2172.55	3079.43	Gm15772	5	3286431	3286868	+	438	processed_pseudogene	predicted gene 15772 [Source:MGI Symbol;Acc:MGI:3805541]	-	2111	2196	5095	1789	2701	2542	2772	2461	233.868	223.184	254.905	197.629	312.423	273.141	340.671	363.034
ENSMUSG00000041278	-0.469321	5.56546e-05	0.000692485	1101.84	941.866	1243.74	1017.43	1391.33	1454.68	1527.59	1596.81	1076.22	1492.6	Ttc1	11	43620339	43638835	-	2032	protein_coding	tetratricopeptide repeat domain 1 [Source:MGI Symbol;Acc:MGI:1914077]	-	1041	970	2602	964	1259	1417	1301	1133	24.859	21.2497	28.0603	22.9545	31.3902	32.8194	34.4643	36.026
ENSMUSG00000024043	2.41933	5.5751e-05	0.000693119	51.8639	8.73896	37.2834	33.7736	3.31532	7.18614	5.87082	8.45617	32.9149	6.20711	Arhgap28	17	68149708	68311115	-	5377	protein_coding	Rho GTPase activating protein 28 [Source:MGI Symbol;Acc:MGI:2147003]	-	49	9	78	32	3	7	5	6	0.442194	0.0745088	0.31788	0.287955	0.0282666	0.0612693	0.0500548	0.0720977
ENSMUSG00000025728	0.434235	5.64843e-05	0.000701664	1652.24	1940.05	1791.51	1854.38	1418.96	1187.77	1466.53	1283.93	1809.54	1339.3	Pigq	17	26145395	26163910	-	6052	protein_coding	phosphatidylinositol glycan anchor biosynthesis
ENSMUSG00000068284	0.594254	5.66745e-05	0.000703454	830.881	987.503	1203.11	1077.59	708.374	586.183	639.919	786.424	1024.77	680.225	Usf3	16	43993609	44047828	+	13050	protein_coding	upstream transcription factor family member 3 [Source:MGI Symbol;Acc:MGI:2685454]	bHLH	785	1017	2517	1021	641	571	545	558	2.91888	3.46909	4.2265	3.78556	2.48851	2.05926	2.24803	2.7627
ENSMUSG00000070493	-0.414169	5.67863e-05	0.00070427	13300.4	13153.1	12215.6	12500.4	15256	15573.4	18700.9	18655.7	12792.4	17046.5	Chchd2	5	129909997	129916311	-	2269	protein_coding	coiled-coil-helix-coiled-coil-helix domain containing 2 [Source:MGI Symbol;Acc:MGI:1261428]	-	12566	13546	25556	11844	13805	15170	15927	13237	268.732	265.755	246.812	252.568	308.244	314.656	377.847	376.934
ENSMUSG00000029440	-0.535779	5.74254e-05	0.000711619	965.303	922.446	707.428	997.376	1174.73	1313.01	1302.15	1409.36	898.138	1299.81	Psmd9	5	123307476	123388194	+	7248	protein_coding	proteasome (prosome
ENSMUSG00000037601	-0.44923	5.76955e-05	0.000714386	3227.2	2943.09	3339.25	3128.28	3880.03	3850.74	4896.26	4633.98	3159.46	4315.26	Nme1	11	93847805	93859347	-	3342	protein_coding	NME/NM23 nucleoside diphosphate kinase 1 [Source:MGI Symbol;Acc:MGI:97355]	-	3049	3031	6986	2964	3511	3751	4170	3288	44.2698	40.3724	45.8068	42.9127	53.2251	52.8233	67.1654	63.5676
ENSMUSG00000022895	0.632149	5.78291e-05	0.00071546	252.969	284.502	282.971	322.96	213.286	161.175	166.731	197.311	285.85	184.626	Ets2	16	95502942	95522095	+	5780	protein_coding	E26 avian leukemia oncogene 2
ENSMUSG00000009927	-0.620424	5.80622e-05	0.000717188	58155.3	60862	55113.4	48643.4	77421.7	64045.9	102739	98273.4	55693.5	85620.1	Rps25	9	44318436	44321724	+	2691	protein_coding	ribosomal protein S25 [Source:MGI Symbol;Acc:MGI:1922867]	-	54944	62680	115302	46089	70058	62387	87500	69729	990.748	1036.86	938.926	828.702	1318.97	1091.1	1750.29	1674.21
ENSMUSG00000059108	-5.11467	5.80628e-05	0.000717188	0	0	0	1.05542	6.63065	6.15955	10.5675	12.6843	0.263856	9.01048	Ifitm6	7	140595612	140597837	-	905	protein_coding	interferon induced transmembrane protein 6 [Source:MGI Symbol;Acc:MGI:2686976]	-	0	0	0	1	6	6	9	9	0	0	0	0.0534646	0.335888	0.312024	0.535316	0.642546
ENSMUSG00000031848	-0.548341	5.81547e-05	0.000717743	3959.65	4241.31	2848.83	4150.98	5424.98	5939.86	5726.4	5125.85	3800.19	5554.27	Lsm4	8	71125898	71131402	+	1038	protein_coding	LSM4 homolog
ENSMUSG00000032218	-0.892042	5.87162e-05	0.000724088	106.903	93.2156	87.9505	148.815	161.346	194.026	254.793	195.901	109.221	201.517	Ccnb2	9	70314974	70328829	-	1531	protein_coding	cyclin B2 [Source:MGI Symbol;Acc:MGI:88311]	-	101	96	184	141	146	189	217	139	3.20113	2.79126	2.63361	4.45614	4.83137	5.80994	7.62958	5.8661
ENSMUSG00000021065	0.525525	5.90623e-05	0.000727768	563.094	479.672	533.439	562.541	319.376	363.413	376.906	428.446	534.686	372.035	Fut8	12	77284899	77523112	+	7902	protein_coding	fucosyltransferase 8 [Source:MGI Symbol;Acc:MGI:1858901]	-	532	494	1116	533	289	354	321	304	3.26686	2.78288	3.09482	3.26366	1.8529	2.10839	2.18667	2.48569
ENSMUSG00000018076	0.426685	5.94212e-05	0.0007316	1110.31	1229.28	1100.82	1239.07	924.975	768.917	893.538	893.536	1169.87	870.242	Med13l	5	118698744	118903503	+	15427	protein_coding	mediator complex subunit 13-like [Source:MGI Symbol;Acc:MGI:2670178]	-	1049	1266	2303	1174	837	749	761	634	3.29952	3.65306	3.2713	3.68215	2.74876	2.285	2.65534	2.65533
ENSMUSG00000048031	-1.42379	5.97412e-05	0.000734361	109.02	38.8398	58.793	77.046	112.721	122.164	236.007	288.919	70.9247	189.953	Fcrl5	3	87343080	87407985	+	3480	protein_coding	Fc receptor-like 5 [Source:MGI Symbol;Acc:MGI:3053558]	-	103	40	123	73	102	119	201	205	1.4362	0.511665	0.774523	1.01498	1.48495	1.60936	3.10909	3.80614
ENSMUSG00000033902	0.625637	5.97417e-05	0.000734361	513.347	490.353	349.412	446.444	300.589	258.701	304.108	300.194	449.889	290.898	Mapkbp1	2	119803180	119857889	+	7602	protein_coding	mitogen-activated protein kinase binding protein 1 [Source:MGI Symbol;Acc:MGI:1347004]	-	485	505	731	423	272	252	259	213	3.09578	2.95712	2.10716	2.69232	1.81273	1.56012	1.83395	1.81035
ENSMUSG00000005534	0.606154	5.99866e-05	0.000736779	220.157	200.025	216.53	195.253	127.087	133.457	138.551	149.392	207.991	137.122	Insr	8	3172061	3329617	-	13746	protein_coding	insulin receptor [Source:MGI Symbol;Acc:MGI:96575]	-	208	206	453	185	115	130	118	106	0.734249	0.667108	0.722155	0.651193	0.423852	0.445094	0.462085	0.498241
ENSMUSG00000005983	-0.684575	6.01147e-05	0.000737759	183.111	197.112	127.624	183.644	286.223	277.18	261.838	277.644	172.873	275.721	1700037C18Rik	16	3713043	3726553	-	3227	protein_coding	RIKEN cDNA 1700037C18 gene [Source:MGI Symbol;Acc:MGI:1920511]	-	173	203	267	174	259	270	223	197	2.60138	2.80028	1.8131	2.60894	4.06624	3.93777	3.71982	3.94437
ENSMUSG00000040374	-0.455411	6.02095e-05	0.000738328	1150.53	1081.69	1223.18	981.544	1427.8	1429.01	1521.72	1715.19	1109.24	1523.43	Pex2	3	5625248	5641299	-	2270	protein_coding	peroxisomal biogenesis factor 2 [Source:MGI Symbol;Acc:MGI:107486]	-	1087	1114	2559	930	1292	1392	1296	1217	23.2359	21.8456	24.7032	19.8231	28.8356	28.8601	30.7323	34.6398
ENSMUSG00000091512	-0.468776	6.0633e-05	0.000742924	1228.86	1147.72	1368.49	1001.6	1609.04	1568.63	1682.58	1719.42	1186.67	1644.92	Lamtor3	3	137624267	137634661	+	4151	protein_coding	late endosomal/lysosomal adaptor
ENSMUSG00000021241	-0.549764	6.08455e-05	0.000744931	963.186	923.417	827.404	740.908	1208.99	1047.12	1417.22	1385.4	863.729	1264.68	Isca2	12	84820025	84821862	+	1838	protein_coding	iron-sulfur cluster assembly 2 [Source:MGI Symbol;Acc:MGI:1921566]	-	910	951	1731	702	1094	1020	1207	983	24.0244	23.0324	20.6376	18.4802	30.1553	26.118	35.3491	34.5556
ENSMUSG00000071662	-0.42964	6.12769e-05	0.00074961	1566.5	1392.41	1453.1	1432.21	1866.53	1738.02	2067.7	2202.83	1461.05	1968.77	Polr2g	19	8770491	8775941	-	1247	protein_coding	polymerase (RNA) II (DNA directed) polypeptide G [Source:MGI Symbol;Acc:MGI:1914960]	-	1480	1434	3040	1357	1689	1693	1761	1563	57.5906	51.1903	53.4214	52.6536	68.6208	63.8963	76.0167	80.9846
ENSMUSG00000036825	0.810695	6.1572e-05	0.000752618	164.059	214.59	202.669	267.022	139.244	134.483	99.8039	108.521	212.085	120.513	Ssx2ip	3	146110397	146145899	+	4200	protein_coding	synovial sarcoma
ENSMUSG00000036513	-0.716261	6.16782e-05	0.000753313	1576.03	1643.9	2235.09	1483.93	2508.6	2174.32	3503.7	3224.62	1734.74	2852.81	Commd2	3	57551770	57559136	-	3312	protein_coding	COMM domain containing 2 [Source:MGI Symbol;Acc:MGI:1098806]	-	1489	1693	4676	1406	2270	2118	2984	2288	21.8153	22.7547	30.938	20.5404	34.7238	30.0968	48.4981	44.635
ENSMUSG00000020053	5.6515	6.1998e-05	0.000756614	57.1561	6.79697	4.77992	3.16627	0	0	1.17416	0	17.9748	0.293541	Igf1	10	87694127	87772904	+	9904	protein_coding	insulin-like growth factor 1 [Source:MGI Symbol;Acc:MGI:96432]	-	54	7	10	3	0	0	1	0	0.264569	0.0314624	0.0221257	0.0146563	0	0	0.00543507	0
ENSMUSG00000030521	-0.495721	6.21992e-05	0.000758463	2615.42	2159.5	3044.33	2507.69	3525.29	3431.89	3550.67	4064.6	2581.73	3643.11	Mphosph10	7	64026275	64042016	-	3700	protein_coding	M-phase phosphoprotein 10 (U3 small nucleolar ribonucleoprotein) [Source:MGI Symbol;Acc:MGI:1915223]	-	2471	2224	6369	2376	3190	3343	3024	2884	32.4062	26.757	37.7205	31.0713	43.6799	42.5226	43.9943	50.3621
ENSMUSG00000022338	-0.457786	6.23511e-05	0.000759708	1377.04	1435.13	1292.97	1382.61	1679.76	1687.72	2024.26	2146.46	1371.94	1884.55	Eny2	15	44291438	44301652	+	5763	protein_coding	ENY2 transcription and export complex 2 subunit [Source:MGI Symbol;Acc:MGI:1919286]	-	1301	1478	2705	1310	1520	1644	1724	1523	10.9543	11.4164	10.2855	10.9986	13.3625	13.4257	16.1029	17.075
ENSMUSG00000031304	0.459564	6.2853e-05	0.000765213	2017.4	2037.15	2029.08	2465.47	1561.52	1738.02	1390.21	1523.52	2137.27	1553.32	Il2rg	X	100307984	100311861	-	2387	protein_coding	interleukin 2 receptor
ENSMUSG00000003134	2.36917	6.32136e-05	0.000768989	596.964	98.0706	149.612	252.246	46.4145	37.9839	64.579	63.4213	274.223	53.0997	Tbc1d8	1	39410573	39517836	-	5239	protein_coding	TBC1 domain family
ENSMUSG00000027613	-0.331869	6.33593e-05	0.000770149	3269.54	3077.09	2934.39	3357.3	3993.86	4060.17	4003.9	3839.1	3159.58	3974.26	Eif6	2	155661752	155668845	-	2702	protein_coding	eukaryotic translation initiation factor 6 [Source:MGI Symbol;Acc:MGI:1196288]	-	3089	3169	6139	3181	3614	3955	3410	2724	55.4739	52.2086	49.7875	56.963	67.7634	68.8884	67.9337	65.1376
ENSMUSG00000030268	0.493498	6.36401e-05	0.000772946	2923.43	3185.84	3267.55	4044.38	2402.5	2634.23	2249.7	2243.7	3355.3	2382.53	Bcat1	6	144939561	145021910	-	9322	protein_coding	branched chain aminotransferase 1
ENSMUSG00000071014	-0.811012	6.37146e-05	0.000773236	1908.38	2168.23	1051.58	1698.18	2716.36	2443.29	3542.45	3266.9	1706.59	2992.25	Ndufb6	4	40270591	40279421	-	659	protein_coding	NADH:ubiquinone oxidoreductase subunit B6 [Source:MGI Symbol;Acc:MGI:2684983]	-	1803	2233	2200	1609	2458	2380	3017	2318	132.76	150.837	73.1553	118.137	188.968	169.972	246.437	227.268
ENSMUSG00000031168	-0.599994	6.39368e-05	0.000775048	761.023	788.449	609.918	965.713	1035.49	1198.03	1197.65	1298.02	781.276	1182.3	Ebp	X	8051568	8059751	-	2310	protein_coding	phenylalkylamine Ca2+ antagonist (emopamil) binding protein [Source:MGI Symbol;Acc:MGI:107822]	-	719	812	1276	915	937	1167	1020	921	15.1034	15.6476	12.1045	19.1657	20.5504	23.7763	23.7686	25.7607
ENSMUSG00000024805	0.451044	6.39655e-05	0.000775048	1025.63	831.173	1046.32	918.219	698.428	726.826	669.273	703.272	955.338	699.45	Pcgf5	19	36325709	36438370	+	12629	protein_coding	polycomb group ring finger 5 [Source:MGI Symbol;Acc:MGI:1923505]	-	969	856	2189	870	632	708	570	499	3.72316	3.01724	3.79826	3.33323	2.53536	2.63845	2.42953	2.55295
ENSMUSG00000041642	0.559128	6.46534e-05	0.000782762	1102.9	1342.89	900.059	1238.01	815.57	712.454	789.038	790.652	1145.97	776.928	Kif21b	1	136059127	136105736	+	12184	protein_coding	kinesin family member 21B [Source:MGI Symbol;Acc:MGI:109234]	-	1042	1383	1883	1173	738	694	672	561	4.14987	5.05286	3.38664	4.65825	3.06873	2.68074	2.9689	2.97497
ENSMUSG00000029326	-0.363914	6.48233e-05	0.000784198	914.498	888.461	929.695	936.161	1087.43	1239.1	1195.3	1200.78	917.204	1180.65	Enoph1	5	100187844	100216619	+	2509	protein_coding	enolase-phosphatase 1 [Source:MGI Symbol;Acc:MGI:1915120]	-	864	915	1945	887	984	1207	1018	852	16.7097	16.234	16.9874	17.1056	19.8695	22.6408	21.8405	21.9406
ENSMUSG00000026425	0.505351	6.49101e-05	0.000784608	773.724	1030.23	983.708	983.655	733.792	611.848	657.532	655.353	942.829	664.631	Srgap2	1	131212989	131455090	-	12560	protein_coding	SLIT-ROBO Rho GTPase activating protein 2 [Source:MGI Symbol;Acc:MGI:109605]	-	731	1061	2058	932	664	596	560	465	2.82413	3.76037	3.59058	3.59038	2.67837	2.23327	2.40002	2.39207
ENSMUSG00000028411	-0.428566	6.49908e-05	0.000784608	559.918	555.41	481.338	507.659	681.852	695.002	697.453	754.009	526.081	707.079	Aptx	4	40682382	40703194	-	5886	protein_coding	aprataxin [Source:MGI Symbol;Acc:MGI:1913658]	-	529	572	1007	481	617	677	594	535	4.36106	4.32594	3.74902	3.95402	5.31077	5.41319	5.43228	5.87278
ENSMUSG00000032011	-1.32893	6.50114e-05	0.000784608	150.299	79.6217	43.9753	168.868	245.334	268.967	338.159	250.866	110.691	275.832	Thy1	9	43954681	43959876	+	2995	protein_coding	thymus cell antigen 1
ENSMUSG00000073616	-0.876803	6.54197e-05	0.000788912	1423.61	1425.42	727.982	1048.04	1848.85	1642.55	2771.03	2223.97	1156.26	2121.6	Cops9	1	92564867	92569707	-	1499	protein_coding	COP9 signalosome subunit 9 [Source:MGI Symbol;Acc:MGI:1914165]	-	1345	1468	1523	993	1673	1600	2360	1578	43.5389	43.5943	22.2642	32.0525	56.544	50.2346	84.7474	68.0167
ENSMUSG00000022521	0.451061	6.54954e-05	0.000789201	1389.74	1679.82	1304.92	1453.32	1076.38	977.315	1122.5	1085.21	1456.95	1065.35	Crebbp	16	3899192	4031861	-	13540	protein_coding	CREB binding protein [Source:MGI Symbol;Acc:MGI:1098280]	-	1313	1730	2730	1377	974	952	956	770	4.70547	5.68764	4.41827	4.92073	3.64446	3.30905	3.80063	3.67436
ENSMUSG00000016757	0.491005	6.59171e-05	0.000793657	825.588	951.576	900.059	1076.53	642.068	695.002	729.156	601.798	938.439	667.006	Ttll12	15	83459291	83479358	-	4039	protein_coding	tubulin tyrosine ligase-like family
[truncated: 22,975 more rows]
