# Supplementary material for: Defective mitochondria remodelling in B cells leads to an aged immune response
Source: Nat Commun. 2024 Mar 22;15:2569. doi: 10.1038/s41467-024-46763-1 (PMC10960012; doi:10.1038/s41467-024-46763-1)
Supplement: Supplementary file 6 — Source data [file 41467_2024_46763_MOESM6_ESM.xlsx]

## Sheet: FIGURE 1A
B CELLS		TOTAL B CELLS B220+
	WT	TFAM KO
	56.5	13.5
	63.3	9.9
	61.4	10.6
B CELLS		FO AND MZ
		WT			TFAM KO
	FO	76	73.5	73.7	63.2	60.5	62.2
	MZ	14.8	13.9	16.4	21.5	21.6	20.6

## Sheet: FIGURE 1B
		tfam mRNA levels
		WT			TFAM KO
	B Cells	1.15	1	0.9	0.04	0.06	0.08
	CD4	0.87	1.3	0.9	0.46	0.78	1
	CD8	1.12	0.88	1.02	0.5	0.88	0.84

## Sheet: FIGURE 1C
		MITOCHONDRIA MASS (MFI)
		WT			TFAM KO
	No-stim	14799	11591	15261	13759	14671	15323
	Stimulated	15720	10020	13480	14908	13717	15955
		MITOCHONDRIA MEMBRANE POTENTIAL (MFI)
		WT			TFAM KO
	No-stim	639	473	634	822	816	986
	Stimulated	861	720	972	1277	1050	1222
		ROS (MFI)
		WT			TFAM KO
	No-stim	2773	2914	3343	3695	3224	3800
	Stimulated	2909	2323	2713	3937	3470	3716

## Sheet: FIGURE 1D
		% OF MITOCHONDRIA TYPE/CELL
WT NS
	TYPE 1	100	100	100	100	100	100	100	77.7778	100	100	100	100	90.9091	100	91.6667	100	92.8571	100	100	100
	TYPE 2	0	0	0	0	0	0	0	22.2222	0	0	0	0	9.09091	0	0	0	7.14286	0	0	0
	TYPE 3	0	0	0	0	0	0	0	0	0	0	0	0	0	0	8.33333	0	0	0	0	0
	TYPE 4	0	0	0	0	0	0	0	0	0	0	0	0	0	0	0	0	0	0	0	0
TFAM KO
	TYPE 1	100	100	100	100	93.75	100	100	100	100	72.7273	0	0	100	46.1538	83.3333	100	0	100	93.75	100	0	100	100
	TYPE 2	0	0	0	0	6.25	0	0	0	0	0	69.2308	66.6667	0	0	0	0	60	0	6.25	0	57.1429	0	0
	TYPE 3	0	0	0	0	0	0	0	0	0	27.2727	30.7692	33.3333	0	53.8462	16.6667	0	20	0	0	0	42.8571	0	0
	TYPE 4	0	0	0	0	0	0	0	0	0	0	0	0	0	0	0	0	20	0	0	0	0	0	0
WT STIM
	TYPE 1	66.6667	100	88.8889	93.75	100	100	100	83.3333	100	73.3333	83.3333	100	100	100	93.3333	78.5714	100	100	100	78.5714	80	100	100
	TYPE 2	33.3333	0	11.1111	0	0	0	0	16.6667	0	13.3333	16.6667	0	0	0	6.66667	21.4286	0	0	0	21.4286	20	0	0
	TYPE 3	0	0	0	6.25	0	0	0	0	0	13.3333	0	0	0	0	0	0	0	0	0	0	0	0	0
	TYPE 4	0	0	0	0	0	0	0	0	0	0	0	0	0	0	0	0	0	0	0	0	0	0	0
TFAM KO STIM
	TYPE 1	0	0	0	0	0	0	0	0	0	0	0	0	0	0	0	0	0	0	0	0	0	0	0	0	0	0	0	0
	TYPE 2	0	16.6667	7.69231	0	16.6667	0	12.5	0	7.69231	8.33333	36.3636	0	14.2857	90	0	16.6667	0	0	0	100	20	0	0	0	0	20	0	66.6667
	TYPE 3	100	83.3333	92.3077	75	83.3333	100	87.5	100	92.3077	91.6667	63.6364	100	85.7143	0	100	66.6667	100	100	44.4444	0	80	100	100	100	100	80	100	33.3333
	TYPE 4	0	0	0	25	0	0	0	0	0	0	0	0	0	10	0	16.6667	0	0	55.5556	0	0	0	0	0	0	0	0	0

## Sheet: FIGURE 1F
		GlycoATP production rate				MitoATP production Rate
	KO STIM	74.91	321.68	196.38		9.63	103.28	162.48
	KO NS	72.16	27.52	46.08	9.93	214.24	60.91	145	44.96
	WT STIM	114.01	164.18	162.99		421.21	630	677.67
	WT NS	31.34	16.46	40.5	7.22	278.63	135.63	431.44	178.78

## Sheet: FIGURE 1G
	BASAL RESPIRATION
		WT							TFAM KO
	NS	70.39	23.32	41.4	67.6	26.63	26.46	33.7	82.16	27.78	19.05	68.16	20.14	17.74	14.32
	STIM	90.89	142.71	82.27	146.49				4.57	14.46	38.5	38.84
	MAXIMAL RESPIRATION
		WT							TFAM KO
	NS	153.6	20.55	30.46	89.8	27.14	28.64	35.33	135.7	29.25	26.54	91.38	29.38	25.24	24.58
	STIM	73.98	134.46	50.67	261.47				8.2	16.51	57.45	57.06
	ATP PRODUCTION
		WT							TFAM KO
	NS	58.62	21.19	35.78	52.99	24.37	22.5	28.81	49.86	20.99	14.58	38.15	16.77	9.98	11.54
	STIM	77.85	120.34	69.79	121.23				3.32	9.32	26.17	29.32

## Sheet: FIGURE 1H
	CITRATE
	WT	TFAM KO
	1.24779	3.18584
	0.623894	2.65487
	1.12832	4.11504
	ISOCITRATE
	WT	TFAM KO
	1.21277	2.74468
	0.638298	2.55319
	1.14894	4.59574
	a-KG
	WT	TFAM KO
	1.06154	1.84615
	1.29231	2.4
	0.646154	1.8
	SUCCINATE
	WT	TFAM KO
	0.9375	2.6625
	0.525	3.075
	1.5375	3.4875
	FUMARATE
	WT	TFAM KO
	1.04348	6.89441
	0.89441	5.40373
	1.06211	6.14907
	MALATE
	WT	TFAM KO
	0.974227	10.0515
	0.850515	7.42268
	1.17526	10.5155
	OXALACETATE
	WT	TFAM KO
	0.799308	3.84083
	1.34948	3.11419
	0.851211	3.3218

## Sheet: FIGURE 2A
	GC
WT	4.3	5.16	3.69	3.87
TFAM KO	0.34	1.92	1.99	1.53

## Sheet: FIGURE 2B
	RATIO CZ/CB
WT	0.465649	0.404971	0.386494	0.4
TFAM KO	0.227831	0.182415	0.214188	0.2

## Sheet: FIGURE 2C
		WT			TFAM KO
	Clust1	73.4	73.3	74.5	3.28	7.4	22.6
	Clust2	4.65	3.95	5.4	3.79	9.09	7.75
	Clust3	16	17.2	14.7	30.1	22.8	23.9
	Clust4	5.95	5.85	5.9	62.8	60.7	45.8

[truncated: 81 more sheets: FIGURE 2E, FIGURE 2F, FIGURE 2G, FIGURE 2H, FIGURE 3A, FIGURE 3E, FIGURE 3F, FIGURE 4A, FIGURE 4B, FIGURE 4C, FIGURE 4D, FIGURE 4E, FIGURE 4F, FIGURE 4G, FIGURE 4H, FIGURE 4I, FIGURE 4J, FIGURE 4K, FIGURE 5A, FIGURE 5B …]
